# Supplementary material for: The genome sequence of the outbreeding globe artichoke constructed de novo incorporating a phase-aware low-pass sequencing strategy of F1 progeny
Source: Sci Rep. 2016 Jan 20;6:19427. doi: 10.1038/srep19427 (PMC4726258; doi:10.1038/srep19427)
Supplement: Supplementary Dataset S1 [file srep19427-s2.xls]

## Sheet: SCI_REP_Scaglione_et_al_Supplem
augustus_masked-scaffold_233-abinit-gene-2.5-mRNA-1
augustus_masked-scaffold_4211-abinit-gene-0.2-mRNA-1
augustus_masked-scaffold_578-abinit-gene-1.3-mRNA-1
augustus_masked-scaffold_6-abinit-gene-5.1-mRNA-1
maker-scaffold_1034-snap-gene-1.6-mRNA-1
maker-scaffold_1083-augustus-gene-0.21-mRNA-1
maker-scaffold_1154-snap-gene-1.11-mRNA-1
maker-scaffold_241-snap-gene-3.10-mRNA-1
maker-scaffold_311-augustus-gene-2.29-mRNA-1
maker-scaffold_3665-snap-gene-0.20-mRNA-1
maker-scaffold_3780-snap-gene-0.11-mRNA-1
maker-scaffold_519-augustus-gene-0.20-mRNA-1
maker-scaffold_7739-snap-gene-0.8-mRNA-1
maker-scaffold_847-snap-gene-1.40-mRNA-1
maker-scaffold_9033-augustus-gene-0.4-mRNA-1
snap_masked-scaffold_2050-abinit-gene-0.7-mRNA-1
snap_masked-scaffold_5859-abinit-gene-0.2-mRNA-1
augustus_masked-scaffold_2843-abinit-gene-0.2-mRNA-1
maker-scaffold_5219-snap-gene-0.4-mRNA-1
maker-scaffold_5299-snap-gene-0.8-mRNA-1
augustus_masked-scaffold_3075-abinit-gene-0.1-mRNA-1
augustus_masked-scaffold_384-abinit-gene-2.5-mRNA-1
maker-scaffold_100-snap-gene-5.19-mRNA-1
maker-scaffold_10815-augustus-gene-0.2-mRNA-1
maker-scaffold_1140-snap-gene-0.14-mRNA-1
maker-scaffold_130-snap-gene-1.42-mRNA-1
maker-scaffold_1600-augustus-gene-0.17-mRNA-1
maker-scaffold_1750-augustus-gene-0.9-mRNA-1
maker-scaffold_185-augustus-gene-1.13-mRNA-1
maker-scaffold_1944-snap-gene-0.16-mRNA-2
maker-scaffold_2054-snap-gene-0.0-mRNA-1
maker-scaffold_2123-augustus-gene-0.11-mRNA-1
maker-scaffold_264-snap-gene-0.29-mRNA-1
maker-scaffold_2839-augustus-gene-0.5-mRNA-1
maker-scaffold_30-snap-gene-7.38-mRNA-1
maker-scaffold_3071-snap-gene-0.19-mRNA-1
maker-scaffold_324-augustus-gene-1.31-mRNA-1
maker-scaffold_358-augustus-gene-0.10-mRNA-1
maker-scaffold_3666-snap-gene-0.9-mRNA-1
maker-scaffold_4296-augustus-gene-0.15-mRNA-1
maker-scaffold_6004-augustus-gene-0.3-mRNA-1
maker-scaffold_7072-augustus-gene-0.2-mRNA-1
maker-scaffold_711-snap-gene-0.9-mRNA-1
maker-scaffold_753-snap-gene-0.25-mRNA-1
maker-scaffold_7802-augustus-gene-0.4-mRNA-1
snap_masked-scaffold_1127-abinit-gene-0.5-mRNA-1
snap_masked-scaffold_141-abinit-gene-3.18-mRNA-1
snap_masked-scaffold_1549-abinit-gene-0.8-mRNA-1
snap_masked-scaffold_500-abinit-gene-0.4-mRNA-1
maker-scaffold_140-augustus-gene-2.26-mRNA-1
maker-scaffold_2843-snap-gene-0.12-mRNA-1
maker-scaffold_724-augustus-gene-1.6-mRNA-1
snap_masked-scaffold_2314-abinit-gene-0.3-mRNA-1
maker-scaffold_1160-snap-gene-1.26-mRNA-1
maker-scaffold_1908-snap-gene-0.24-mRNA-1
maker-scaffold_3074-snap-gene-0.11-mRNA-1
maker-scaffold_1944-snap-gene-0.16-mRNA-1
maker-scaffold_1448-snap-gene-0.6-mRNA-1
maker-scaffold_485-snap-gene-0.21-mRNA-1
maker-scaffold_1178-snap-gene-1.14-mRNA-1
maker-scaffold_866-snap-gene-1.7-mRNA-1
augustus_masked-scaffold_6-abinit-gene-2.0-mRNA-1
augustus_masked-scaffold_6-abinit-gene-2.2-mRNA-1
augustus_masked-scaffold_6-abinit-gene-2.3-mRNA-1
augustus_masked-scaffold_6-abinit-gene-2.4-mRNA-1
maker-scaffold_2606-augustus-gene-0.15-mRNA-1
maker-scaffold_2606-snap-gene-0.20-mRNA-1
maker-scaffold_2790-augustus-gene-0.11-mRNA-1
maker-scaffold_2790-snap-gene-0.14-mRNA-1
maker-scaffold_2790-snap-gene-0.17-mRNA-1
maker-scaffold_3380-augustus-gene-0.13-mRNA-1
maker-scaffold_3380-snap-gene-0.19-mRNA-1
maker-scaffold_3380-snap-gene-0.20-mRNA-1
maker-scaffold_494-augustus-gene-2.12-mRNA-1
maker-scaffold_6-augustus-gene-3.30-mRNA-1
maker-scaffold_6-snap-gene-3.37-mRNA-1
maker-scaffold_6-snap-gene-3.37-mRNA-2
maker-scaffold_6-snap-gene-3.38-mRNA-1
maker-scaffold_6-snap-gene-3.42-mRNA-1
snap_masked-scaffold_6-abinit-gene-4.20-mRNA-1
maker-scaffold_2606-snap-gene-0.19-mRNA-1
maker-scaffold_2790-snap-gene-0.16-mRNA-1
augustus_masked-scaffold_4955-abinit-gene-0.0-mRNA-1
augustus_masked-scaffold_8067-abinit-gene-0.1-mRNA-1
maker-scaffold_131-snap-gene-0.29-mRNA-2
maker-scaffold_207-augustus-gene-2.20-mRNA-1
maker-scaffold_8512-snap-gene-0.6-mRNA-1
maker-scaffold_11208-snap-gene-0.3-mRNA-1
maker-scaffold_1253-snap-gene-0.21-mRNA-1
maker-scaffold_131-snap-gene-0.29-mRNA-1
maker-scaffold_200-snap-gene-3.33-mRNA-1
maker-scaffold_5842-snap-gene-0.9-mRNA-1
maker-scaffold_8512-snap-gene-0.5-mRNA-1
snap_masked-scaffold_2424-abinit-gene-0.8-mRNA-1
maker-scaffold_2424-snap-gene-0.24-mRNA-1
maker-scaffold_5842-snap-gene-0.8-mRNA-1
augustus_masked-scaffold_1108-abinit-gene-1.1-mRNA-1
maker-scaffold_1160-augustus-gene-1.18-mRNA-1
maker-scaffold_1311-snap-gene-0.12-mRNA-1
maker-scaffold_1772-augustus-gene-0.27-mRNA-1
maker-scaffold_1993-snap-gene-0.29-mRNA-1
maker-scaffold_2123-snap-gene-0.14-mRNA-1
maker-scaffold_287-snap-gene-1.27-mRNA-1
maker-scaffold_2878-snap-gene-0.17-mRNA-1
maker-scaffold_3112-augustus-gene-0.12-mRNA-1
maker-scaffold_566-augustus-gene-0.17-mRNA-1
maker-scaffold_1432-snap-gene-1.10-mRNA-1
maker-scaffold_4613-augustus-gene-0.6-mRNA-1
maker-scaffold_586-augustus-gene-2.7-mRNA-1
maker-scaffold_1772-augustus-gene-0.28-mRNA-1
maker-scaffold_1993-augustus-gene-0.22-mRNA-1
maker-scaffold_4127-augustus-gene-0.11-mRNA-1
maker-scaffold_3112-augustus-gene-0.13-mRNA-1
maker-scaffold_4613-augustus-gene-0.7-mRNA-1
maker-scaffold_566-augustus-gene-0.19-mRNA-1
maker-scaffold_2123-snap-gene-0.13-mRNA-1
maker-scaffold_2403-augustus-gene-0.19-mRNA-1
maker-scaffold_2878-snap-gene-0.16-mRNA-1
maker-scaffold_475-augustus-gene-2.10-mRNA-1
maker-scaffold_9731-augustus-gene-0.2-mRNA-1
augustus_masked-scaffold_1221-abinit-gene-1.0-mRNA-1
augustus_masked-scaffold_1439-abinit-gene-1.1-mRNA-1
maker-scaffold_100-snap-gene-2.14-mRNA-1
maker-scaffold_4552-snap-gene-0.14-mRNA-1
snap_masked-scaffold_129-abinit-gene-1.8-mRNA-1
snap_masked-scaffold_453-abinit-gene-2.15-mRNA-1
snap_masked-scaffold_477-abinit-gene-1.5-mRNA-1
maker-scaffold_2598-augustus-gene-0.14-mRNA-1
maker-scaffold_3092-augustus-gene-0.13-mRNA-1
snap_masked-scaffold_498-abinit-gene-0.4-mRNA-1
augustus_masked-scaffold_1241-abinit-gene-0.1-mRNA-1
augustus_masked-scaffold_1241-abinit-gene-0.3-mRNA-1
augustus_masked-scaffold_1241-abinit-gene-0.7-mRNA-1
maker-scaffold_1241-snap-gene-0.26-mRNA-1
snap_masked-scaffold_1241-abinit-gene-0.12-mRNA-1
snap_masked-scaffold_1057-abinit-gene-1.5-mRNA-1
maker-scaffold_1241-snap-gene-0.22-mRNA-1
maker-scaffold_1241-snap-gene-0.24-mRNA-1
maker-scaffold_1241-snap-gene-0.30-mRNA-1
snap_masked-scaffold_1241-abinit-gene-0.10-mRNA-1
augustus_masked-scaffold_2688-abinit-gene-0.0-mRNA-1
maker-scaffold_3708-snap-gene-0.21-mRNA-1
augustus_masked-scaffold_3708-abinit-gene-0.2-mRNA-1
augustus_masked-scaffold_498-abinit-gene-1.4-mRNA-1
maker-scaffold_1571-augustus-gene-1.4-mRNA-1
maker-scaffold_498-augustus-gene-1.13-mRNA-1
maker-scaffold_498-augustus-gene-1.14-mRNA-1
maker-scaffold_6923-augustus-gene-0.4-mRNA-1
snap_masked-scaffold_3769-abinit-gene-0.3-mRNA-1
maker-scaffold_1-augustus-gene-11.32-mRNA-1
maker-scaffold_134-augustus-gene-2.22-mRNA-1
maker-scaffold_2-snap-gene-10.32-mRNA-1
maker-scaffold_216-snap-gene-3.28-mRNA-1
maker-scaffold_32-augustus-gene-3.37-mRNA-1
maker-scaffold_34-augustus-gene-4.26-mRNA-1
maker-scaffold_443-snap-gene-2.7-mRNA-1
maker-scaffold_95-snap-gene-5.24-mRNA-1
snap_masked-scaffold_27-abinit-gene-1.11-mRNA-1
augustus_masked-scaffold_11675-abinit-gene-0.0-mRNA-1
augustus_masked-scaffold_11676-abinit-gene-0.0-mRNA-1
augustus_masked-scaffold_12238-abinit-gene-0.0-mRNA-1
augustus_masked-scaffold_12947-abinit-gene-0.0-mRNA-1
augustus_masked-scaffold_12948-abinit-gene-0.0-mRNA-1
maker-scaffold_964-snap-gene-0.21-mRNA-1
snap_masked-scaffold_4091-abinit-gene-0.9-mRNA-1
augustus_masked-scaffold_4091-abinit-gene-0.2-mRNA-1
maker-scaffold_2782-augustus-gene-0.28-mRNA-1
maker-scaffold_516-snap-gene-1.16-mRNA-1
maker-scaffold_517-augustus-gene-0.7-mRNA-1
maker-scaffold_900-snap-gene-1.25-mRNA-1
maker-scaffold_1465-snap-gene-0.26-mRNA-1
maker-scaffold_315-snap-gene-2.27-mRNA-1
maker-scaffold_6866-snap-gene-0.8-mRNA-1
snap_masked-scaffold_1871-abinit-gene-0.12-mRNA-1
augustus_masked-scaffold_973-abinit-gene-0.0-mRNA-1
maker-scaffold_1962-augustus-gene-0.17-mRNA-1
maker-scaffold_2310-augustus-gene-0.8-mRNA-1
maker-scaffold_3706-augustus-gene-0.2-mRNA-1
maker-scaffold_425-augustus-gene-2.19-mRNA-1
maker-scaffold_4672-augustus-gene-0.10-mRNA-1
maker-scaffold_5903-snap-gene-0.5-mRNA-1
snap_masked-scaffold_119-abinit-gene-0.6-mRNA-1
augustus_masked-scaffold_3153-abinit-gene-0.4-mRNA-1
augustus_masked-scaffold_524-abinit-gene-1.3-mRNA-1
augustus_masked-scaffold_5533-abinit-gene-0.1-mRNA-1
maker-scaffold_352-snap-gene-2.24-mRNA-1
snap_masked-scaffold_923-abinit-gene-1.10-mRNA-1
snap_masked-scaffold_352-abinit-gene-2.13-mRNA-1
augustus_masked-scaffold_997-abinit-gene-0.3-mRNA-1
augustus_masked-scaffold_11121-abinit-gene-0.0-mRNA-1
maker-scaffold_1378-augustus-gene-0.18-mRNA-1
maker-scaffold_5956-augustus-gene-0.8-mRNA-1
maker-scaffold_754-augustus-gene-1.39-mRNA-1
maker-scaffold_7804-augustus-gene-0.5-mRNA-1
snap_masked-scaffold_1003-abinit-gene-1.12-mRNA-1
augustus_masked-scaffold_1558-abinit-gene-0.0-mRNA-1
augustus_masked-scaffold_1558-abinit-gene-0.2-mRNA-1
augustus_masked-scaffold_1558-abinit-gene-0.3-mRNA-1
augustus_masked-scaffold_1558-abinit-gene-1.0-mRNA-1
augustus_masked-scaffold_2067-abinit-gene-0.0-mRNA-1
augustus_masked-scaffold_6908-abinit-gene-0.0-mRNA-1
augustus_masked-scaffold_3633-abinit-gene-0.0-mRNA-1
maker-scaffold_4135-snap-gene-0.2-mRNA-1
snap_masked-scaffold_163-abinit-gene-3.4-mRNA-1
snap_masked-scaffold_2172-abinit-gene-0.10-mRNA-1
snap_masked-scaffold_524-abinit-gene-1.10-mRNA-1
snap_masked-scaffold_1703-abinit-gene-0.8-mRNA-1
maker-scaffold_1127-snap-gene-0.13-mRNA-1
maker-scaffold_1655-snap-gene-1.9-mRNA-1
maker-scaffold_2435-snap-gene-0.29-mRNA-1
maker-scaffold_3380-snap-gene-0.18-mRNA-1
maker-scaffold_779-snap-gene-0.19-mRNA-1
maker-scaffold_9408-snap-gene-0.5-mRNA-1
augustus_masked-scaffold_11970-abinit-gene-0.0-mRNA-1
augustus_masked-scaffold_13518-abinit-gene-0.0-mRNA-1
maker-scaffold_498-snap-gene-1.19-mRNA-1
snap_masked-scaffold_11971-abinit-gene-0.1-mRNA-1
snap_masked-scaffold_13554-abinit-gene-0.1-mRNA-1
augustus_masked-scaffold_170-abinit-gene-2.1-mRNA-1
maker-scaffold_1514-snap-gene-1.6-mRNA-1
maker-scaffold_2656-augustus-gene-0.13-mRNA-1
maker-scaffold_495-augustus-gene-1.13-mRNA-1
maker-scaffold_3083-augustus-gene-0.21-mRNA-1
augustus_masked-scaffold_1993-abinit-gene-0.3-mRNA-1
augustus_masked-scaffold_555-abinit-gene-0.2-mRNA-1
maker-scaffold_1993-snap-gene-0.24-mRNA-1
snap_masked-scaffold_555-abinit-gene-0.9-mRNA-1
snap_masked-scaffold_555-abinit-gene-0.5-mRNA-1
augustus_masked-scaffold_2953-abinit-gene-0.3-mRNA-1
augustus_masked-scaffold_460-abinit-gene-2.2-mRNA-1
augustus_masked-scaffold_460-abinit-gene-2.3-mRNA-1
maker-scaffold_1067-augustus-gene-0.17-mRNA-1
maker-scaffold_460-snap-gene-2.26-mRNA-1
augustus_masked-scaffold_4209-abinit-gene-0.0-mRNA-1
maker-scaffold_4209-snap-gene-0.12-mRNA-1
maker-scaffold_4234-augustus-gene-0.16-mRNA-1
snap_masked-scaffold_4209-abinit-gene-0.6-mRNA-1
maker-scaffold_4234-augustus-gene-0.14-mRNA-1
augustus_masked-scaffold_617-abinit-gene-2.1-mRNA-1
maker-scaffold_120-snap-gene-2.23-mRNA-1
maker-scaffold_243-snap-gene-2.44-mRNA-1
maker-scaffold_2894-snap-gene-0.12-mRNA-1
maker-scaffold_38-snap-gene-5.39-mRNA-1
maker-scaffold_1-augustus-gene-6.31-mRNA-1
maker-scaffold_1218-snap-gene-0.13-mRNA-1
maker-scaffold_8089-snap-gene-0.3-mRNA-1
snap_masked-scaffold_2-abinit-gene-2.18-mRNA-1
maker-scaffold_559-snap-gene-1.58-mRNA-1
maker-scaffold_10947-augustus-gene-0.1-mRNA-1
maker-scaffold_2901-augustus-gene-0.14-mRNA-1
maker-scaffold_4070-snap-gene-0.18-mRNA-1
maker-scaffold_7978-augustus-gene-0.4-mRNA-1
maker-scaffold_4762-augustus-gene-0.5-mRNA-1
maker-scaffold_1237-augustus-gene-1.6-mRNA-1
maker-scaffold_1978-augustus-gene-0.22-mRNA-1
maker-scaffold_4225-augustus-gene-0.13-mRNA-1
maker-scaffold_622-augustus-gene-2.3-mRNA-1
maker-scaffold_1816-augustus-gene-0.15-mRNA-1
maker-scaffold_1261-snap-gene-0.10-mRNA-1
maker-scaffold_4183-snap-gene-0.7-mRNA-1
snap_masked-scaffold_4260-abinit-gene-0.4-mRNA-1
maker-scaffold_1704-augustus-gene-0.6-mRNA-1
maker-scaffold_8215-augustus-gene-0.5-mRNA-1
maker-scaffold_151-snap-gene-4.13-mRNA-1
maker-scaffold_2705-snap-gene-0.5-mRNA-1
maker-scaffold_91-snap-gene-5.25-mRNA-1
snap_masked-scaffold_49-abinit-gene-6.14-mRNA-1
maker-scaffold_739-snap-gene-0.23-mRNA-2
maker-scaffold_1571-snap-gene-1.7-mRNA-1
maker-scaffold_6011-augustus-gene-0.5-mRNA-1
maker-scaffold_9431-snap-gene-0.0-mRNA-1
maker-scaffold_3769-snap-gene-0.13-mRNA-1
maker-scaffold_498-augustus-gene-2.8-mRNA-1
augustus_masked-scaffold_11476-abinit-gene-0.0-mRNA-1
augustus_masked-scaffold_12129-abinit-gene-0.0-mRNA-1
snap_masked-scaffold_11475-abinit-gene-0.1-mRNA-1
snap_masked-scaffold_12127-abinit-gene-0.1-mRNA-1
augustus_masked-scaffold_11805-abinit-gene-0.0-mRNA-1
maker-scaffold_2987-snap-gene-0.13-mRNA-1
maker-scaffold_2987-snap-gene-0.14-mRNA-1
maker-scaffold_4826-augustus-gene-0.7-mRNA-1
augustus_masked-scaffold_1219-abinit-gene-0.0-mRNA-1
augustus_masked-scaffold_1611-abinit-gene-0.0-mRNA-1
augustus_masked-scaffold_27-abinit-gene-6.5-mRNA-1
maker-scaffold_2334-snap-gene-0.20-mRNA-1
augustus_masked-scaffold_123-abinit-gene-2.6-mRNA-1
maker-scaffold_123-augustus-gene-2.26-mRNA-1
snap_masked-scaffold_123-abinit-gene-2.19-mRNA-1
maker-scaffold_123-snap-gene-2.39-mRNA-1
maker-scaffold_136-augustus-gene-3.40-mRNA-1
augustus_masked-scaffold_559-abinit-gene-1.8-mRNA-1
maker-scaffold_2396-augustus-gene-0.6-mRNA-1
maker-scaffold_6376-snap-gene-0.2-mRNA-1
augustus_masked-scaffold_1497-abinit-gene-1.2-mRNA-1
snap_masked-scaffold_7352-abinit-gene-0.2-mRNA-1
augustus_masked-scaffold_6830-abinit-gene-0.0-mRNA-1
snap_masked-scaffold_11391-abinit-gene-0.2-mRNA-1
augustus_masked-scaffold_272-abinit-gene-3.1-mRNA-1
maker-scaffold_56-snap-gene-6.18-mRNA-1
snap_masked-scaffold_655-abinit-gene-0.12-mRNA-1
snap_masked-scaffold_655-abinit-gene-1.30-mRNA-1
augustus_masked-scaffold_440-abinit-gene-0.2-mRNA-1
maker-scaffold_9574-snap-gene-0.3-mRNA-2
snap_masked-scaffold_23-abinit-gene-6.16-mRNA-1
maker-scaffold_225-augustus-gene-1.26-mRNA-1
augustus_masked-scaffold_459-abinit-gene-0.5-mRNA-1
maker-scaffold_459-augustus-gene-1.30-mRNA-1
maker-scaffold_459-snap-gene-1.35-mRNA-1
maker-scaffold_459-snap-gene-1.40-mRNA-1
augustus_masked-scaffold_4689-abinit-gene-0.0-mRNA-1
maker-scaffold_1576-augustus-gene-0.2-mRNA-1
maker-scaffold_360-augustus-gene-2.6-mRNA-1
maker-scaffold_639-snap-gene-1.44-mRNA-1
augustus_masked-scaffold_5106-abinit-gene-0.0-mRNA-1
maker-scaffold_2446-augustus-gene-0.6-mRNA-1
maker-scaffold_3484-augustus-gene-0.9-mRNA-1
snap_masked-scaffold_287-abinit-gene-0.14-mRNA-1
augustus_masked-scaffold_6-abinit-gene-4.1-mRNA-1
augustus_masked-scaffold_6-abinit-gene-4.4-mRNA-1
maker-scaffold_6-augustus-gene-4.29-mRNA-1
maker-scaffold_6-snap-gene-4.38-mRNA-1
maker-scaffold_1048-augustus-gene-1.2-mRNA-1
maker-scaffold_6040-augustus-gene-0.8-mRNA-1
maker-scaffold_973-snap-gene-0.37-mRNA-1
maker-scaffold_1162-snap-gene-0.12-mRNA-1
maker-scaffold_1108-snap-gene-0.14-mRNA-1
maker-scaffold_4166-snap-gene-0.5-mRNA-1
maker-scaffold_2327-snap-gene-0.17-mRNA-1
maker-scaffold_8904-augustus-gene-0.2-mRNA-1
maker-scaffold_11290-snap-gene-0.9-mRNA-1
maker-scaffold_11291-snap-gene-0.9-mRNA-1
snap_masked-scaffold_11290-abinit-gene-0.4-mRNA-1
snap_masked-scaffold_11291-abinit-gene-0.4-mRNA-1
maker-scaffold_116-snap-gene-0.29-mRNA-1
maker-scaffold_14-snap-gene-5.29-mRNA-1
maker-scaffold_197-snap-gene-0.48-mRNA-1
maker-scaffold_578-snap-gene-1.17-mRNA-1
maker-scaffold_128-snap-gene-0.25-mRNA-1
maker-scaffold_409-augustus-gene-2.31-mRNA-1
maker-scaffold_409-snap-gene-2.34-mRNA-1
snap_masked-scaffold_128-abinit-gene-1.13-mRNA-1
maker-scaffold_133-snap-gene-3.11-mRNA-1
maker-scaffold_133-snap-gene-3.13-mRNA-1
maker-scaffold_133-snap-gene-4.44-mRNA-1
maker-scaffold_133-snap-gene-3.12-mRNA-1
maker-scaffold_1330-snap-gene-0.5-mRNA-1
maker-scaffold_1337-augustus-gene-0.23-mRNA-1
maker-scaffold_418-augustus-gene-1.24-mRNA-1
maker-scaffold_453-snap-gene-2.26-mRNA-2
maker-scaffold_1422-snap-gene-0.39-mRNA-1
snap_masked-scaffold_4711-abinit-gene-0.19-mRNA-1
snap_masked-scaffold_1558-abinit-gene-0.6-mRNA-1
snap_masked-scaffold_4711-abinit-gene-0.11-mRNA-1
maker-scaffold_1826-snap-gene-0.24-mRNA-1
maker-scaffold_522-snap-gene-2.6-mRNA-1
maker-scaffold_237-augustus-gene-2.5-mRNA-1
maker-scaffold_2755-augustus-gene-0.11-mRNA-1
maker-scaffold_1927-augustus-gene-0.5-mRNA-1
maker-scaffold_2156-snap-gene-0.7-mRNA-1
maker-scaffold_3327-augustus-gene-0.9-mRNA-1
snap_masked-scaffold_2368-abinit-gene-0.1-mRNA-1
maker-scaffold_3591-augustus-gene-0.12-mRNA-1
maker-scaffold_5378-augustus-gene-0.2-mRNA-1
maker-scaffold_8948-augustus-gene-0.3-mRNA-1
maker-scaffold_9132-snap-gene-0.3-mRNA-1
maker-scaffold_525-snap-gene-0.31-mRNA-1
snap_masked-scaffold_102-abinit-gene-5.10-mRNA-1
maker-scaffold_525-snap-gene-0.33-mRNA-1
maker-scaffold_525-snap-gene-0.33-mRNA-2
maker-scaffold_572-snap-gene-1.35-mRNA-1
maker-scaffold_8634-snap-gene-0.5-mRNA-1
maker-scaffold_6046-augustus-gene-0.2-mRNA-1
snap_masked-scaffold_2580-abinit-gene-0.8-mRNA-1
augustus_masked-scaffold_13643-abinit-gene-0.0-mRNA-1
maker-scaffold_13200-augustus-gene-0.2-mRNA-1
maker-scaffold_13201-augustus-gene-0.2-mRNA-1
maker-scaffold_13645-augustus-gene-0.2-mRNA-1
augustus_masked-scaffold_10078-abinit-gene-0.0-mRNA-1
maker-scaffold_11412-augustus-gene-0.1-mRNA-1
maker-scaffold_815-snap-gene-1.6-mRNA-1
augustus_masked-scaffold_11309-abinit-gene-0.0-mRNA-1
augustus_masked-scaffold_11315-abinit-gene-0.0-mRNA-1
maker-scaffold_29-augustus-gene-1.35-mRNA-1
augustus_masked-scaffold_1281-abinit-gene-0.3-mRNA-1
augustus_masked-scaffold_971-abinit-gene-0.3-mRNA-1
snap_masked-scaffold_728-abinit-gene-0.15-mRNA-1
augustus_masked-scaffold_13336-abinit-gene-0.0-mRNA-1
augustus_masked-scaffold_6494-abinit-gene-0.2-mRNA-1
maker-scaffold_6494-augustus-gene-0.6-mRNA-1
augustus_masked-scaffold_1361-abinit-gene-0.3-mRNA-1
snap_masked-scaffold_1726-abinit-gene-0.10-mRNA-1
snap_masked-scaffold_2891-abinit-gene-0.8-mRNA-1
augustus_masked-scaffold_1530-abinit-gene-1.0-mRNA-1
augustus_masked-scaffold_4321-abinit-gene-0.0-mRNA-1
maker-scaffold_1027-augustus-gene-1.8-mRNA-1
augustus_masked-scaffold_1604-abinit-gene-0.6-mRNA-1
maker-scaffold_568-augustus-gene-1.26-mRNA-1
snap_masked-scaffold_616-abinit-gene-1.2-mRNA-1
augustus_masked-scaffold_1852-abinit-gene-0.3-mRNA-1
maker-scaffold_1852-snap-gene-0.14-mRNA-1
maker-scaffold_614-augustus-gene-2.3-mRNA-1
augustus_masked-scaffold_2017-abinit-gene-0.5-mRNA-1
augustus_masked-scaffold_3170-abinit-gene-0.2-mRNA-1
snap_masked-scaffold_10541-abinit-gene-0.1-mRNA-1
augustus_masked-scaffold_2655-abinit-gene-0.0-mRNA-1
maker-scaffold_155-augustus-gene-3.22-mRNA-1
maker-scaffold_875-augustus-gene-1.15-mRNA-1
augustus_masked-scaffold_313-abinit-gene-0.0-mRNA-1
maker-scaffold_521-snap-gene-2.10-mRNA-1
snap_masked-scaffold_6069-abinit-gene-0.6-mRNA-1
augustus_masked-scaffold_3226-abinit-gene-0.1-mRNA-1
maker-scaffold_1888-snap-gene-0.21-mRNA-1
maker-scaffold_3226-snap-gene-0.12-mRNA-1
augustus_masked-scaffold_3550-abinit-gene-0.0-mRNA-1
augustus_masked-scaffold_376-abinit-gene-0.6-mRNA-1
augustus_masked-scaffold_376-abinit-gene-1.0-mRNA-1
augustus_masked-scaffold_4-abinit-gene-2.2-mRNA-1
augustus_masked-scaffold_4-abinit-gene-2.3-mRNA-1
snap_masked-scaffold_78-abinit-gene-5.21-mRNA-1
augustus_masked-scaffold_4114-abinit-gene-0.4-mRNA-1
maker-scaffold_1274-snap-gene-0.27-mRNA-2
maker-scaffold_3872-snap-gene-0.7-mRNA-4
augustus_masked-scaffold_4187-abinit-gene-0.1-mRNA-1
augustus_masked-scaffold_5665-abinit-gene-0.3-mRNA-1
maker-scaffold_119-augustus-gene-4.41-mRNA-1
augustus_masked-scaffold_436-abinit-gene-0.5-mRNA-1
maker-scaffold_436-augustus-gene-0.33-mRNA-1
maker-scaffold_436-snap-gene-0.39-mRNA-1
augustus_masked-scaffold_444-abinit-gene-2.4-mRNA-1
maker-scaffold_171-snap-gene-4.12-mRNA-1
maker-scaffold_154-augustus-gene-4.15-mRNA-1
augustus_masked-scaffold_4610-abinit-gene-0.0-mRNA-1
maker-scaffold_1592-augustus-gene-1.5-mRNA-1
maker-scaffold_8334-augustus-gene-0.2-mRNA-1
augustus_masked-scaffold_4730-abinit-gene-0.0-mRNA-1
maker-scaffold_9261-snap-gene-0.3-mRNA-1
maker-scaffold_4278-snap-gene-0.8-mRNA-1
augustus_masked-scaffold_4946-abinit-gene-0.0-mRNA-1
augustus_masked-scaffold_4946-abinit-gene-0.1-mRNA-1
maker-scaffold_924-snap-gene-1.33-mRNA-1
augustus_masked-scaffold_521-abinit-gene-1.0-mRNA-1
augustus_masked-scaffold_521-abinit-gene-1.2-mRNA-1
augustus_masked-scaffold_521-abinit-gene-1.4-mRNA-1
augustus_masked-scaffold_5519-abinit-gene-0.0-mRNA-1
augustus_masked-scaffold_9035-abinit-gene-0.0-mRNA-1
snap_masked-scaffold_101-abinit-gene-5.7-mRNA-1
augustus_masked-scaffold_64-abinit-gene-5.5-mRNA-1
augustus_masked-scaffold_67-abinit-gene-3.5-mRNA-1
augustus_masked-scaffold_945-abinit-gene-1.7-mRNA-1
augustus_masked-scaffold_699-abinit-gene-0.3-mRNA-1
augustus_masked-scaffold_699-abinit-gene-0.4-mRNA-1
snap_masked-scaffold_699-abinit-gene-0.27-mRNA-1
augustus_masked-scaffold_784-abinit-gene-0.4-mRNA-1
snap_masked-scaffold_784-abinit-gene-0.8-mRNA-1
maker-scaffold_10397-snap-gene-0.2-mRNA-1
augustus_masked-scaffold_79-abinit-gene-1.1-mRNA-1
augustus_masked-scaffold_79-abinit-gene-1.2-mRNA-1
maker-scaffold_79-augustus-gene-1.24-mRNA-1
augustus_masked-scaffold_86-abinit-gene-3.5-mRNA-1
maker-scaffold_1715-augustus-gene-0.23-mRNA-1
maker-scaffold_389-augustus-gene-0.5-mRNA-1
augustus_masked-scaffold_9408-abinit-gene-0.0-mRNA-1
maker-scaffold_1032-snap-gene-0.14-mRNA-1
maker-scaffold_11080-snap-gene-0.1-mRNA-1
maker-scaffold_1000-snap-gene-0.9-mRNA-1
maker-scaffold_482-snap-gene-0.7-mRNA-1
snap_masked-scaffold_320-abinit-gene-1.13-mRNA-1
maker-scaffold_1031-augustus-gene-0.24-mRNA-1
maker-scaffold_1031-snap-gene-0.27-mRNA-1
maker-scaffold_1450-snap-gene-1.22-mRNA-1
maker-scaffold_113-snap-gene-4.36-mRNA-1
maker-scaffold_4114-snap-gene-0.14-mRNA-1
maker-scaffold_904-snap-gene-1.30-mRNA-1
maker-scaffold_1160-snap-gene-1.25-mRNA-1
maker-scaffold_485-snap-gene-0.24-mRNA-1
snap_masked-scaffold_264-abinit-gene-0.11-mRNA-1
maker-scaffold_117-augustus-gene-1.40-mRNA-1
maker-scaffold_921-augustus-gene-0.19-mRNA-1
maker-scaffold_32-snap-gene-6.38-mRNA-1
maker-scaffold_119-augustus-gene-3.22-mRNA-1
maker-scaffold_5665-snap-gene-0.13-mRNA-1
snap_masked-scaffold_146-abinit-gene-0.14-mRNA-1
maker-scaffold_133-augustus-gene-0.27-mRNA-1
maker-scaffold_22-augustus-gene-8.22-mRNA-1
maker-scaffold_8336-augustus-gene-0.2-mRNA-1
maker-scaffold_1331-snap-gene-0.9-mRNA-2
maker-scaffold_2783-augustus-gene-0.6-mRNA-1
maker-scaffold_722-snap-gene-1.31-mRNA-2
maker-scaffold_1373-augustus-gene-0.7-mRNA-1
maker-scaffold_4887-snap-gene-0.11-mRNA-1
maker-scaffold_3165-augustus-gene-0.6-mRNA-1
maker-scaffold_1388-snap-gene-0.12-mRNA-1
maker-scaffold_876-snap-gene-0.17-mRNA-1
snap_masked-scaffold_5676-abinit-gene-0.0-mRNA-1
maker-scaffold_1391-snap-gene-0.13-mRNA-1
snap_masked-scaffold_1391-abinit-gene-0.5-mRNA-1
maker-scaffold_1391-snap-gene-0.12-mRNA-1
maker-scaffold_1425-augustus-gene-1.11-mRNA-1
maker-scaffold_789-snap-gene-0.9-mRNA-1
maker-scaffold_8069-augustus-gene-0.3-mRNA-1
maker-scaffold_143-augustus-gene-2.27-mRNA-1
maker-scaffold_841-augustus-gene-1.28-mRNA-1
maker-scaffold_3554-snap-gene-0.3-mRNA-1
maker-scaffold_1466-augustus-gene-0.5-mRNA-1
maker-scaffold_1927-snap-gene-0.9-mRNA-1
maker-scaffold_2156-snap-gene-0.6-mRNA-1
maker-scaffold_1485-snap-gene-0.12-mRNA-1
maker-scaffold_1485-snap-gene-0.17-mRNA-1
maker-scaffold_1485-snap-gene-0.18-mRNA-1
maker-scaffold_1501-augustus-gene-1.7-mRNA-1
maker-scaffold_3213-snap-gene-0.3-mRNA-1
maker-scaffold_73-snap-gene-2.29-mRNA-1
maker-scaffold_1632-augustus-gene-0.5-mRNA-1
maker-scaffold_1632-snap-gene-0.6-mRNA-1
maker-scaffold_66-augustus-gene-2.27-mRNA-1
maker-scaffold_174-augustus-gene-3.30-mRNA-1
maker-scaffold_174-augustus-gene-3.33-mRNA-1
maker-scaffold_174-snap-gene-3.41-mRNA-1
maker-scaffold_1793-snap-gene-0.18-mRNA-1
maker-scaffold_39-snap-gene-5.24-mRNA-1
snap_masked-scaffold_4168-abinit-gene-0.1-mRNA-1
maker-scaffold_189-snap-gene-3.44-mRNA-1
maker-scaffold_2047-augustus-gene-0.3-mRNA-1
maker-scaffold_544-augustus-gene-1.5-mRNA-1
maker-scaffold_1927-augustus-gene-0.4-mRNA-1
maker-scaffold_4686-snap-gene-0.9-mRNA-1
maker-scaffold_692-augustus-gene-0.8-mRNA-1
maker-scaffold_20-snap-gene-4.39-mRNA-1
snap_masked-scaffold_10629-abinit-gene-0.2-mRNA-1
snap_masked-scaffold_20-abinit-gene-4.17-mRNA-1
maker-scaffold_2016-snap-gene-0.17-mRNA-1
maker-scaffold_216-snap-gene-0.15-mRNA-1
maker-scaffold_325-augustus-gene-2.21-mRNA-1
maker-scaffold_2059-augustus-gene-0.23-mRNA-1
maker-scaffold_3985-augustus-gene-0.0-mRNA-1
snap_masked-scaffold_185-abinit-gene-1.7-mRNA-1
maker-scaffold_2647-snap-gene-0.6-mRNA-1
maker-scaffold_2647-snap-gene-0.6-mRNA-2
maker-scaffold_6473-snap-gene-0.7-mRNA-1
maker-scaffold_290-augustus-gene-2.19-mRNA-1
maker-scaffold_3952-augustus-gene-0.10-mRNA-1
maker-scaffold_7031-augustus-gene-0.3-mRNA-1
maker-scaffold_309-augustus-gene-0.12-mRNA-1
maker-scaffold_309-augustus-gene-0.9-mRNA-1
maker-scaffold_309-augustus-gene-1.7-mRNA-1
maker-scaffold_3203-augustus-gene-0.4-mRNA-1
maker-scaffold_616-augustus-gene-0.8-mRNA-1
snap_masked-scaffold_3213-abinit-gene-0.0-mRNA-1
maker-scaffold_3283-snap-gene-0.10-mRNA-1
maker-scaffold_6593-augustus-gene-0.5-mRNA-1
snap_masked-scaffold_1011-abinit-gene-0.13-mRNA-1
maker-scaffold_3695-snap-gene-0.11-mRNA-1
maker-scaffold_7131-snap-gene-0.9-mRNA-1
snap_masked-scaffold_7301-abinit-gene-0.1-mRNA-1
maker-scaffold_4563-augustus-gene-0.8-mRNA-1
maker-scaffold_654-augustus-gene-1.47-mRNA-1
maker-scaffold_6967-snap-gene-0.10-mRNA-1
maker-scaffold_5-snap-gene-9.35-mRNA-1
maker-scaffold_5-snap-gene-9.37-mRNA-1
maker-scaffold_5-snap-gene-9.38-mRNA-1
maker-scaffold_54-snap-gene-6.19-mRNA-1
snap_masked-scaffold_1697-abinit-gene-0.19-mRNA-1
snap_masked-scaffold_2144-abinit-gene-0.8-mRNA-1
maker-scaffold_5747-augustus-gene-0.4-mRNA-1
maker-scaffold_5747-augustus-gene-0.5-mRNA-1
snap_masked-scaffold_5544-abinit-gene-0.0-mRNA-1
maker-scaffold_6938-snap-gene-0.7-mRNA-1
snap_masked-scaffold_3212-abinit-gene-0.2-mRNA-1
snap_masked-scaffold_696-abinit-gene-1.15-mRNA-1
maker-scaffold_7194-snap-gene-0.4-mRNA-1
maker-scaffold_793-augustus-gene-1.23-mRNA-1
maker-scaffold_8183-snap-gene-0.6-mRNA-1
maker-scaffold_8667-snap-gene-0.7-mRNA-1
maker-scaffold_8784-augustus-gene-0.5-mRNA-1
maker-scaffold_9221-snap-gene-0.3-mRNA-1
maker-scaffold_88-augustus-gene-1.26-mRNA-1
snap_masked-scaffold_628-abinit-gene-1.15-mRNA-1
snap_masked-scaffold_628-abinit-gene-1.17-mRNA-1
augustus_masked-scaffold_10363-abinit-gene-0.0-mRNA-1
augustus_masked-scaffold_10364-abinit-gene-0.0-mRNA-1
augustus_masked-scaffold_1047-abinit-gene-0.0-mRNA-1
snap_masked-scaffold_4019-abinit-gene-0.5-mRNA-1
augustus_masked-scaffold_1050-abinit-gene-1.0-mRNA-1
snap_masked-scaffold_4327-abinit-gene-0.1-mRNA-1
augustus_masked-scaffold_1078-abinit-gene-1.0-mRNA-1
snap_masked-scaffold_462-abinit-gene-1.7-mRNA-1
augustus_masked-scaffold_1108-abinit-gene-0.0-mRNA-1
augustus_masked-scaffold_1108-abinit-gene-0.1-mRNA-1
augustus_masked-scaffold_112-abinit-gene-3.5-mRNA-1
snap_masked-scaffold_112-abinit-gene-3.18-mRNA-1
augustus_masked-scaffold_11315-abinit-gene-0.1-mRNA-1
maker-scaffold_11309-snap-gene-0.2-mRNA-1
augustus_masked-scaffold_11329-abinit-gene-0.0-mRNA-1
augustus_masked-scaffold_11333-abinit-gene-0.0-mRNA-1
augustus_masked-scaffold_1147-abinit-gene-0.4-mRNA-1
maker-scaffold_1147-augustus-gene-1.23-mRNA-1
augustus_masked-scaffold_11583-abinit-gene-0.0-mRNA-1
augustus_masked-scaffold_398-abinit-gene-2.4-mRNA-1
augustus_masked-scaffold_116-abinit-gene-3.5-mRNA-1
augustus_masked-scaffold_1330-abinit-gene-0.1-mRNA-1
augustus_masked-scaffold_12397-abinit-gene-0.0-mRNA-1
snap_masked-scaffold_12214-abinit-gene-0.1-mRNA-1
augustus_masked-scaffold_1241-abinit-gene-0.4-mRNA-1
augustus_masked-scaffold_1241-abinit-gene-0.8-mRNA-1
augustus_masked-scaffold_1304-abinit-gene-1.2-mRNA-1
augustus_masked-scaffold_4115-abinit-gene-0.0-mRNA-1
augustus_masked-scaffold_131-abinit-gene-3.12-mRNA-1
snap_masked-scaffold_131-abinit-gene-3.20-mRNA-1
augustus_masked-scaffold_1420-abinit-gene-0.3-mRNA-1
snap_masked-scaffold_2136-abinit-gene-0.18-mRNA-1
augustus_masked-scaffold_1440-abinit-gene-1.2-mRNA-1
maker-scaffold_3174-snap-gene-0.13-mRNA-1
augustus_masked-scaffold_1465-abinit-gene-0.3-mRNA-1
augustus_masked-scaffold_1994-abinit-gene-0.1-mRNA-1
augustus_masked-scaffold_1572-abinit-gene-0.0-mRNA-1
augustus_masked-scaffold_1572-abinit-gene-0.1-mRNA-1
augustus_masked-scaffold_159-abinit-gene-0.0-mRNA-1
augustus_masked-scaffold_2830-abinit-gene-0.0-mRNA-1
augustus_masked-scaffold_161-abinit-gene-3.4-mRNA-1
maker-scaffold_161-snap-gene-4.10-mRNA-1
augustus_masked-scaffold_165-abinit-gene-0.2-mRNA-1
snap_masked-scaffold_4225-abinit-gene-0.10-mRNA-1
augustus_masked-scaffold_1678-abinit-gene-0.0-mRNA-1
maker-scaffold_2598-augustus-gene-0.11-mRNA-1
augustus_masked-scaffold_168-abinit-gene-4.0-mRNA-1
maker-scaffold_560-snap-gene-2.6-mRNA-1
augustus_masked-scaffold_171-abinit-gene-0.1-mRNA-1
maker-scaffold_171-augustus-gene-0.13-mRNA-1
augustus_masked-scaffold_180-abinit-gene-1.5-mRNA-1
snap_masked-scaffold_2258-abinit-gene-0.6-mRNA-1
augustus_masked-scaffold_194-abinit-gene-3.7-mRNA-1
maker-scaffold_934-snap-gene-0.30-mRNA-1
augustus_masked-scaffold_1957-abinit-gene-0.0-mRNA-1
maker-scaffold_10108-augustus-gene-0.2-mRNA-1
augustus_masked-scaffold_1978-abinit-gene-0.0-mRNA-1
augustus_masked-scaffold_5707-abinit-gene-0.0-mRNA-1
augustus_masked-scaffold_2-abinit-gene-10.6-mRNA-1
maker-scaffold_2-snap-gene-10.35-mRNA-1
augustus_masked-scaffold_202-abinit-gene-1.2-mRNA-1
maker-scaffold_678-snap-gene-0.22-mRNA-1
augustus_masked-scaffold_2138-abinit-gene-0.3-mRNA-1
augustus_masked-scaffold_3415-abinit-gene-0.2-mRNA-1
augustus_masked-scaffold_2281-abinit-gene-0.4-mRNA-1
maker-scaffold_2757-snap-gene-0.16-mRNA-1
augustus_masked-scaffold_2327-abinit-gene-0.2-mRNA-1
snap_masked-scaffold_261-abinit-gene-0.7-mRNA-1
augustus_masked-scaffold_2357-abinit-gene-0.4-mRNA-1
snap_masked-scaffold_2357-abinit-gene-0.12-mRNA-1
augustus_masked-scaffold_24-abinit-gene-1.3-mRNA-1
snap_masked-scaffold_8-abinit-gene-6.12-mRNA-1
augustus_masked-scaffold_2424-abinit-gene-0.5-mRNA-1
augustus_masked-scaffold_894-abinit-gene-1.1-mRNA-1
augustus_masked-scaffold_2455-abinit-gene-0.6-mRNA-1
snap_masked-scaffold_736-abinit-gene-0.7-mRNA-1
augustus_masked-scaffold_247-abinit-gene-2.6-mRNA-1
maker-scaffold_532-augustus-gene-2.14-mRNA-1
augustus_masked-scaffold_250-abinit-gene-0.0-mRNA-1
augustus_masked-scaffold_4598-abinit-gene-0.0-mRNA-1
augustus_masked-scaffold_262-abinit-gene-2.6-mRNA-1
snap_masked-scaffold_262-abinit-gene-2.14-mRNA-1
augustus_masked-scaffold_262-abinit-gene-2.7-mRNA-1
maker-scaffold_262-snap-gene-2.25-mRNA-1
augustus_masked-scaffold_2642-abinit-gene-0.1-mRNA-1
maker-scaffold_2642-snap-gene-0.11-mRNA-1
augustus_masked-scaffold_2888-abinit-gene-0.2-mRNA-1
maker-scaffold_6725-snap-gene-0.4-mRNA-1
augustus_masked-scaffold_294-abinit-gene-0.3-mRNA-1
snap_masked-scaffold_10415-abinit-gene-0.1-mRNA-1
augustus_masked-scaffold_295-abinit-gene-0.2-mRNA-1
augustus_masked-scaffold_3873-abinit-gene-0.1-mRNA-1
augustus_masked-scaffold_30-abinit-gene-4.1-mRNA-1
maker-scaffold_50-augustus-gene-6.16-mRNA-1
augustus_masked-scaffold_3111-abinit-gene-0.2-mRNA-1
snap_masked-scaffold_1301-abinit-gene-1.3-mRNA-1
augustus_masked-scaffold_313-abinit-gene-0.1-mRNA-1
augustus_masked-scaffold_6069-abinit-gene-0.4-mRNA-1
augustus_masked-scaffold_319-abinit-gene-2.5-mRNA-1
maker-scaffold_1272-snap-gene-1.13-mRNA-1
augustus_masked-scaffold_330-abinit-gene-2.7-mRNA-1
maker-scaffold_330-augustus-gene-2.28-mRNA-1
augustus_masked-scaffold_332-abinit-gene-0.0-mRNA-1
augustus_masked-scaffold_910-abinit-gene-0.5-mRNA-1
augustus_masked-scaffold_3322-abinit-gene-0.2-mRNA-1
augustus_masked-scaffold_5016-abinit-gene-0.1-mRNA-1
augustus_masked-scaffold_334-abinit-gene-0.0-mRNA-1
augustus_masked-scaffold_54-abinit-gene-2.6-mRNA-1
augustus_masked-scaffold_3380-abinit-gene-0.3-mRNA-1
augustus_masked-scaffold_494-abinit-gene-2.0-mRNA-1
augustus_masked-scaffold_3423-abinit-gene-0.0-mRNA-1
maker-scaffold_5418-augustus-gene-0.8-mRNA-1
augustus_masked-scaffold_362-abinit-gene-2.3-mRNA-1
maker-scaffold_8215-snap-gene-0.7-mRNA-1
augustus_masked-scaffold_371-abinit-gene-2.3-mRNA-1
snap_masked-scaffold_1694-abinit-gene-0.2-mRNA-1
augustus_masked-scaffold_40-abinit-gene-5.7-mRNA-1
maker-scaffold_40-snap-gene-6.28-mRNA-1
augustus_masked-scaffold_4002-abinit-gene-0.0-mRNA-1
maker-scaffold_4052-augustus-gene-0.9-mRNA-1
augustus_masked-scaffold_4065-abinit-gene-0.0-mRNA-1
maker-scaffold_8437-augustus-gene-0.7-mRNA-1
augustus_masked-scaffold_413-abinit-gene-1.5-mRNA-1
maker-scaffold_413-augustus-gene-1.25-mRNA-1
augustus_masked-scaffold_415-abinit-gene-2.0-mRNA-1
augustus_masked-scaffold_415-abinit-gene-2.11-mRNA-1
augustus_masked-scaffold_444-abinit-gene-2.7-mRNA-1
maker-scaffold_586-augustus-gene-2.8-mRNA-1
augustus_masked-scaffold_446-abinit-gene-2.2-mRNA-1
maker-scaffold_3811-augustus-gene-0.17-mRNA-1
augustus_masked-scaffold_4676-abinit-gene-0.1-mRNA-1
snap_masked-scaffold_3951-abinit-gene-0.6-mRNA-1
augustus_masked-scaffold_47-abinit-gene-1.1-mRNA-1
maker-scaffold_47-snap-gene-2.39-mRNA-1
augustus_masked-scaffold_5015-abinit-gene-0.1-mRNA-1
augustus_masked-scaffold_7211-abinit-gene-0.1-mRNA-1
augustus_masked-scaffold_5024-abinit-gene-0.3-mRNA-1
augustus_masked-scaffold_7753-abinit-gene-0.2-mRNA-1
augustus_masked-scaffold_5393-abinit-gene-0.6-mRNA-1
maker-scaffold_5393-snap-gene-0.21-mRNA-1
augustus_masked-scaffold_5479-abinit-gene-0.0-mRNA-1
maker-scaffold_5185-augustus-gene-0.7-mRNA-1
augustus_masked-scaffold_5665-abinit-gene-0.0-mRNA-1
augustus_masked-scaffold_621-abinit-gene-0.0-mRNA-1
augustus_masked-scaffold_568-abinit-gene-1.7-mRNA-1
maker-scaffold_568-snap-gene-1.32-mRNA-1
augustus_masked-scaffold_5734-abinit-gene-0.0-mRNA-1
maker-scaffold_6987-augustus-gene-0.10-mRNA-1
augustus_masked-scaffold_592-abinit-gene-1.1-mRNA-1
maker-scaffold_592-snap-gene-1.11-mRNA-1
augustus_masked-scaffold_62-abinit-gene-3.2-mRNA-1
snap_masked-scaffold_62-abinit-gene-3.25-mRNA-1
augustus_masked-scaffold_636-abinit-gene-0.2-mRNA-1
maker-scaffold_636-snap-gene-0.31-mRNA-1
augustus_masked-scaffold_670-abinit-gene-1.5-mRNA-1
augustus_masked-scaffold_977-abinit-gene-1.1-mRNA-1
augustus_masked-scaffold_6765-abinit-gene-0.0-mRNA-1
maker-scaffold_385-augustus-gene-0.16-mRNA-1
augustus_masked-scaffold_693-abinit-gene-0.0-mRNA-1
snap_masked-scaffold_3435-abinit-gene-0.4-mRNA-1
augustus_masked-scaffold_7-abinit-gene-0.0-mRNA-1
maker-scaffold_7-augustus-gene-0.17-mRNA-1
augustus_masked-scaffold_7007-abinit-gene-0.1-mRNA-1
maker-scaffold_8573-snap-gene-0.5-mRNA-1
augustus_masked-scaffold_701-abinit-gene-1.8-mRNA-1
augustus_masked-scaffold_8510-abinit-gene-0.1-mRNA-1
augustus_masked-scaffold_7152-abinit-gene-0.4-mRNA-1
maker-scaffold_5913-snap-gene-0.9-mRNA-1
augustus_masked-scaffold_718-abinit-gene-1.0-mRNA-1
maker-scaffold_947-augustus-gene-1.17-mRNA-1
augustus_masked-scaffold_7211-abinit-gene-0.0-mRNA-1
snap_masked-scaffold_5015-abinit-gene-0.2-mRNA-1
augustus_masked-scaffold_749-abinit-gene-0.1-mRNA-1
maker-scaffold_528-snap-gene-0.18-mRNA-1
augustus_masked-scaffold_7514-abinit-gene-0.0-mRNA-1
maker-scaffold_423-snap-gene-0.13-mRNA-1
augustus_masked-scaffold_7631-abinit-gene-0.1-mRNA-1
maker-scaffold_322-augustus-gene-2.39-mRNA-1
augustus_masked-scaffold_765-abinit-gene-0.4-mRNA-1
snap_masked-scaffold_1208-abinit-gene-1.4-mRNA-1
augustus_masked-scaffold_7664-abinit-gene-0.1-mRNA-1
augustus_masked-scaffold_8301-abinit-gene-0.0-mRNA-1
augustus_masked-scaffold_767-abinit-gene-1.3-mRNA-1
maker-scaffold_7508-augustus-gene-0.5-mRNA-1
augustus_masked-scaffold_786-abinit-gene-1.0-mRNA-1
augustus_masked-scaffold_786-abinit-gene-1.1-mRNA-1
augustus_masked-scaffold_7953-abinit-gene-0.1-mRNA-1
snap_masked-scaffold_146-abinit-gene-4.9-mRNA-1
augustus_masked-scaffold_8222-abinit-gene-0.1-mRNA-1
maker-scaffold_2684-snap-gene-0.25-mRNA-1
augustus_masked-scaffold_824-abinit-gene-0.7-mRNA-1
maker-scaffold_3419-snap-gene-0.3-mRNA-1
augustus_masked-scaffold_875-abinit-gene-1.1-mRNA-1
maker-scaffold_1361-augustus-gene-0.12-mRNA-1
augustus_masked-scaffold_9050-abinit-gene-0.0-mRNA-1
snap_masked-scaffold_3971-abinit-gene-0.5-mRNA-1
augustus_masked-scaffold_926-abinit-gene-1.7-mRNA-1
maker-scaffold_137-snap-gene-4.18-mRNA-1
augustus_masked-scaffold_9512-abinit-gene-0.0-mRNA-1
maker-scaffold_3981-augustus-gene-0.3-mRNA-1
augustus_masked-scaffold_9743-abinit-gene-0.1-mRNA-1
maker-scaffold_3534-augustus-gene-0.6-mRNA-1
maker-scaffold_0-augustus-gene-1.40-mRNA-1
maker-scaffold_16-augustus-gene-2.58-mRNA-1
maker-scaffold_1-snap-gene-9.45-mRNA-1
maker-scaffold_94-snap-gene-5.29-mRNA-1
maker-scaffold_10-augustus-gene-6.22-mRNA-1
maker-scaffold_10-augustus-gene-9.31-mRNA-1
maker-scaffold_10014-snap-gene-0.4-mRNA-1
maker-scaffold_10490-snap-gene-0.4-mRNA-1
maker-scaffold_10025-snap-gene-0.6-mRNA-1
maker-scaffold_182-snap-gene-0.29-mRNA-1
maker-scaffold_10028-augustus-gene-0.4-mRNA-1
maker-scaffold_10044-augustus-gene-0.3-mRNA-1
maker-scaffold_10028-snap-gene-0.5-mRNA-1
maker-scaffold_10044-snap-gene-0.4-mRNA-1
maker-scaffold_10028-snap-gene-0.6-mRNA-1
maker-scaffold_10044-snap-gene-0.5-mRNA-1
maker-scaffold_101-snap-gene-3.25-mRNA-1
maker-scaffold_1663-snap-gene-0.40-mRNA-1
maker-scaffold_101-snap-gene-5.18-mRNA-2
maker-scaffold_5519-snap-gene-0.6-mRNA-1
maker-scaffold_10135-augustus-gene-0.4-mRNA-1
maker-scaffold_10157-augustus-gene-0.4-mRNA-1
maker-scaffold_10135-snap-gene-0.7-mRNA-1
maker-scaffold_10157-snap-gene-0.7-mRNA-1
maker-scaffold_1018-augustus-gene-0.17-mRNA-1
maker-scaffold_1505-augustus-gene-0.14-mRNA-1
maker-scaffold_10310-snap-gene-0.5-mRNA-1
maker-scaffold_1291-snap-gene-1.5-mRNA-1
maker-scaffold_1040-augustus-gene-1.4-mRNA-1
maker-scaffold_1186-snap-gene-1.11-mRNA-1
maker-scaffold_105-augustus-gene-3.23-mRNA-1
maker-scaffold_390-augustus-gene-1.14-mRNA-1
maker-scaffold_106-augustus-gene-1.26-mRNA-1
maker-scaffold_56-augustus-gene-1.21-mRNA-1
maker-scaffold_10747-augustus-gene-0.2-mRNA-1
maker-scaffold_7644-augustus-gene-0.2-mRNA-1
maker-scaffold_1085-snap-gene-1.8-mRNA-1
maker-scaffold_97-snap-gene-4.16-mRNA-1
maker-scaffold_11008-snap-gene-0.1-mRNA-1
maker-scaffold_11009-snap-gene-0.1-mRNA-1
maker-scaffold_112-augustus-gene-0.31-mRNA-1
maker-scaffold_112-snap-gene-0.35-mRNA-1
maker-scaffold_112-augustus-gene-2.32-mRNA-1
maker-scaffold_1222-augustus-gene-0.16-mRNA-1
maker-scaffold_11229-snap-gene-0.3-mRNA-1
maker-scaffold_11230-snap-gene-0.3-mRNA-1
maker-scaffold_1127-snap-gene-0.12-mRNA-1
maker-scaffold_779-snap-gene-0.20-mRNA-1
maker-scaffold_11290-snap-gene-0.8-mRNA-1
maker-scaffold_11291-snap-gene-0.8-mRNA-1
maker-scaffold_11357-snap-gene-0.2-mRNA-1
snap_masked-scaffold_11814-abinit-gene-0.0-mRNA-1
maker-scaffold_11371-snap-gene-0.4-mRNA-1
maker-scaffold_11374-snap-gene-0.4-mRNA-1
maker-scaffold_1169-snap-gene-1.23-mRNA-1
maker-scaffold_2370-snap-gene-0.16-mRNA-1
maker-scaffold_1169-snap-gene-1.29-mRNA-1
snap_masked-scaffold_2370-abinit-gene-0.9-mRNA-1
maker-scaffold_117-snap-gene-1.61-mRNA-1
maker-scaffold_117-snap-gene-1.62-mRNA-1
maker-scaffold_119-snap-gene-4.55-mRNA-1
maker-scaffold_121-augustus-gene-0.15-mRNA-1
maker-scaffold_120-snap-gene-3.30-mRNA-1
maker-scaffold_231-snap-gene-2.32-mRNA-1
maker-scaffold_12014-snap-gene-0.2-mRNA-1
maker-scaffold_13297-augustus-gene-0.2-mRNA-1
maker-scaffold_1213-augustus-gene-1.10-mRNA-1
maker-scaffold_3016-augustus-gene-0.3-mRNA-1
maker-scaffold_12400-augustus-gene-0.2-mRNA-1
maker-scaffold_12402-augustus-gene-0.2-mRNA-1
maker-scaffold_1242-augustus-gene-1.9-mRNA-1
snap_masked-scaffold_1242-abinit-gene-0.1-mRNA-1
maker-scaffold_1245-snap-gene-0.11-mRNA-1
maker-scaffold_867-snap-gene-0.8-mRNA-1
maker-scaffold_12499-augustus-gene-0.2-mRNA-1
maker-scaffold_12809-augustus-gene-0.2-mRNA-1
maker-scaffold_126-augustus-gene-4.28-mRNA-1
maker-scaffold_444-snap-gene-2.27-mRNA-1
maker-scaffold_1274-snap-gene-0.29-mRNA-1
maker-scaffold_3592-snap-gene-0.21-mRNA-1
maker-scaffold_1287-snap-gene-0.19-mRNA-1
maker-scaffold_3456-snap-gene-0.11-mRNA-1
maker-scaffold_1306-augustus-gene-1.3-mRNA-1
maker-scaffold_1546-augustus-gene-0.3-mRNA-1
maker-scaffold_1334-snap-gene-0.11-mRNA-1
maker-scaffold_1798-snap-gene-0.21-mRNA-1
maker-scaffold_1339-snap-gene-1.5-mRNA-1
maker-scaffold_981-snap-gene-0.6-mRNA-1
maker-scaffold_1339-snap-gene-1.6-mRNA-1
maker-scaffold_2235-snap-gene-0.7-mRNA-1
maker-scaffold_1391-snap-gene-0.14-mRNA-1
maker-scaffold_9743-snap-gene-0.7-mRNA-1
maker-scaffold_14-augustus-gene-6.28-mRNA-1
snap_masked-scaffold_14-abinit-gene-6.20-mRNA-1
maker-scaffold_1402-augustus-gene-0.2-mRNA-1
maker-scaffold_636-augustus-gene-0.24-mRNA-1
maker-scaffold_141-snap-gene-4.34-mRNA-2
maker-scaffold_600-snap-gene-0.7-mRNA-1
maker-scaffold_1412-snap-gene-0.10-mRNA-1
maker-scaffold_7566-snap-gene-0.4-mRNA-1
maker-scaffold_1414-snap-gene-1.6-mRNA-1
maker-scaffold_5433-snap-gene-0.6-mRNA-1
maker-scaffold_1438-augustus-gene-0.3-mRNA-1
snap_masked-scaffold_2505-abinit-gene-0.12-mRNA-1
maker-scaffold_1476-snap-gene-0.25-mRNA-1
maker-scaffold_1557-snap-gene-1.9-mRNA-1
maker-scaffold_1480-snap-gene-1.11-mRNA-1
maker-scaffold_8043-augustus-gene-0.4-mRNA-1
maker-scaffold_151-snap-gene-0.31-mRNA-1
maker-scaffold_291-augustus-gene-2.35-mRNA-1
maker-scaffold_1527-snap-gene-0.23-mRNA-1
maker-scaffold_323-snap-gene-1.25-mRNA-1
maker-scaffold_1984-augustus-gene-0.9-mRNA-1
snap_masked-scaffold_3665-abinit-gene-0.10-mRNA-1
maker-scaffold_1546-augustus-gene-1.3-mRNA-1
maker-scaffold_809-augustus-gene-0.10-mRNA-1
maker-scaffold_155-snap-gene-2.34-mRNA-1
maker-scaffold_333-augustus-gene-0.17-mRNA-1
maker-scaffold_1639-augustus-gene-0.9-mRNA-1
maker-scaffold_2788-snap-gene-0.13-mRNA-1
maker-scaffold_1669-snap-gene-1.7-mRNA-1
maker-scaffold_8250-snap-gene-0.4-mRNA-1
maker-scaffold_1711-snap-gene-0.16-mRNA-1
maker-scaffold_3309-augustus-gene-0.11-mRNA-1
maker-scaffold_1712-snap-gene-0.30-mRNA-1
snap_masked-scaffold_1712-abinit-gene-0.16-mRNA-1
maker-scaffold_1712-snap-gene-0.34-mRNA-1
maker-scaffold_9660-snap-gene-0.7-mRNA-1
maker-scaffold_1718-augustus-gene-0.9-mRNA-1
maker-scaffold_3437-snap-gene-0.7-mRNA-1
maker-scaffold_1744-snap-gene-0.28-mRNA-1
maker-scaffold_265-snap-gene-1.29-mRNA-1
maker-scaffold_179-augustus-gene-3.31-mRNA-1
maker-scaffold_289-snap-gene-0.13-mRNA-1
maker-scaffold_179-snap-gene-2.53-mRNA-1
maker-scaffold_2068-snap-gene-0.21-mRNA-1
maker-scaffold_179-snap-gene-2.54-mRNA-1
maker-scaffold_2068-snap-gene-0.20-mRNA-1
maker-scaffold_1865-snap-gene-0.13-mRNA-1
maker-scaffold_424-augustus-gene-0.15-mRNA-1
maker-scaffold_189-snap-gene-1.23-mRNA-1
snap_masked-scaffold_189-abinit-gene-2.19-mRNA-1
maker-scaffold_1908-augustus-gene-0.20-mRNA-1
maker-scaffold_2635-augustus-gene-0.11-mRNA-1
maker-scaffold_193-augustus-gene-0.25-mRNA-1
maker-scaffold_1974-augustus-gene-0.5-mRNA-1
maker-scaffold_199-augustus-gene-2.23-mRNA-1
maker-scaffold_35-augustus-gene-0.27-mRNA-1
maker-scaffold_1992-augustus-gene-0.5-mRNA-1
maker-scaffold_277-snap-gene-0.17-mRNA-1
maker-scaffold_200-augustus-gene-2.20-mRNA-1
maker-scaffold_7017-augustus-gene-0.5-mRNA-1
maker-scaffold_203-snap-gene-3.14-mRNA-1
maker-scaffold_585-augustus-gene-0.22-mRNA-1
maker-scaffold_2064-augustus-gene-0.18-mRNA-1
maker-scaffold_7981-augustus-gene-0.3-mRNA-1
maker-scaffold_2141-snap-gene-0.6-mRNA-1
maker-scaffold_2967-snap-gene-0.27-mRNA-1
maker-scaffold_2188-augustus-gene-0.12-mRNA-1
maker-scaffold_2188-snap-gene-0.18-mRNA-1
maker-scaffold_22-augustus-gene-6.41-mRNA-1
maker-scaffold_711-snap-gene-1.15-mRNA-1
maker-scaffold_2267-snap-gene-0.27-mRNA-1
maker-scaffold_57-snap-gene-5.22-mRNA-1
maker-scaffold_2281-augustus-gene-0.19-mRNA-1
maker-scaffold_9766-snap-gene-0.3-mRNA-1
maker-scaffold_233-snap-gene-0.28-mRNA-1
maker-scaffold_642-augustus-gene-0.20-mRNA-1
maker-scaffold_237-snap-gene-0.3-mRNA-1
maker-scaffold_7202-snap-gene-0.2-mRNA-1
maker-scaffold_243-augustus-gene-1.33-mRNA-1
maker-scaffold_243-augustus-gene-1.34-mRNA-1
maker-scaffold_2463-augustus-gene-0.13-mRNA-1
snap_masked-scaffold_2463-abinit-gene-0.7-mRNA-1
maker-scaffold_2508-augustus-gene-0.8-mRNA-1
maker-scaffold_532-snap-gene-2.22-mRNA-1
maker-scaffold_2564-snap-gene-0.12-mRNA-1
maker-scaffold_6987-snap-gene-0.14-mRNA-1
maker-scaffold_2566-snap-gene-0.5-mRNA-1
maker-scaffold_780-snap-gene-1.28-mRNA-1
maker-scaffold_2591-augustus-gene-0.7-mRNA-1
snap_masked-scaffold_341-abinit-gene-2.9-mRNA-1
maker-scaffold_2633-augustus-gene-0.7-mRNA-1
maker-scaffold_8303-snap-gene-0.2-mRNA-1
maker-scaffold_27-snap-gene-0.21-mRNA-1
snap_masked-scaffold_270-abinit-gene-0.11-mRNA-1
maker-scaffold_27-snap-gene-3.43-mRNA-1
maker-scaffold_27-snap-gene-3.45-mRNA-1
maker-scaffold_2704-snap-gene-0.8-mRNA-1
maker-scaffold_4884-snap-gene-0.12-mRNA-1
maker-scaffold_273-snap-gene-2.35-mRNA-1
snap_masked-scaffold_550-abinit-gene-0.15-mRNA-1
maker-scaffold_275-snap-gene-3.6-mRNA-1
maker-scaffold_410-snap-gene-1.8-mRNA-1
maker-scaffold_28-snap-gene-3.22-mRNA-1
maker-scaffold_28-snap-gene-4.33-mRNA-1
maker-scaffold_281-snap-gene-2.34-mRNA-1
maker-scaffold_8184-snap-gene-0.4-mRNA-1
maker-scaffold_2848-augustus-gene-0.4-mRNA-1
snap_masked-scaffold_3440-abinit-gene-0.11-mRNA-1
maker-scaffold_289-snap-gene-0.14-mRNA-1
maker-scaffold_4919-augustus-gene-0.4-mRNA-1
maker-scaffold_29-snap-gene-7.65-mRNA-1
maker-scaffold_29-snap-gene-7.66-mRNA-1
maker-scaffold_2924-augustus-gene-0.19-mRNA-1
maker-scaffold_2924-snap-gene-0.23-mRNA-1
maker-scaffold_2967-snap-gene-0.24-mRNA-1
maker-scaffold_4507-snap-gene-0.12-mRNA-1
maker-scaffold_3083-augustus-gene-0.19-mRNA-1
maker-scaffold_9673-snap-gene-0.2-mRNA-1
maker-scaffold_309-snap-gene-0.15-mRNA-1
maker-scaffold_5326-snap-gene-0.6-mRNA-1
maker-scaffold_31-snap-gene-2.43-mRNA-1
snap_masked-scaffold_11-abinit-gene-9.12-mRNA-1
maker-scaffold_31-snap-gene-6.21-mRNA-1
maker-scaffold_9541-augustus-gene-0.4-mRNA-1
maker-scaffold_315-snap-gene-2.24-mRNA-1
maker-scaffold_3517-snap-gene-0.8-mRNA-1
maker-scaffold_3363-augustus-gene-0.5-mRNA-1
maker-scaffold_9289-augustus-gene-0.0-mRNA-1
maker-scaffold_3389-augustus-gene-0.10-mRNA-1
maker-scaffold_71-augustus-gene-0.18-mRNA-1
maker-scaffold_342-snap-gene-2.15-mRNA-1
maker-scaffold_359-snap-gene-2.13-mRNA-1
maker-scaffold_346-snap-gene-2.52-mRNA-1
maker-scaffold_346-snap-gene-2.52-mRNA-3
maker-scaffold_3493-augustus-gene-0.8-mRNA-1
maker-scaffold_686-snap-gene-0.16-mRNA-1
maker-scaffold_3520-augustus-gene-0.4-mRNA-1
maker-scaffold_6473-augustus-gene-0.5-mRNA-1
maker-scaffold_354-augustus-gene-1.13-mRNA-1
maker-scaffold_518-augustus-gene-0.10-mRNA-1
maker-scaffold_356-snap-gene-0.11-mRNA-1
maker-scaffold_4831-snap-gene-0.7-mRNA-1
maker-scaffold_357-snap-gene-2.33-mRNA-1
maker-scaffold_4018-snap-gene-0.3-mRNA-1
maker-scaffold_3582-augustus-gene-0.7-mRNA-1
snap_masked-scaffold_1476-abinit-gene-1.2-mRNA-1
maker-scaffold_3621-snap-gene-0.22-mRNA-1
maker-scaffold_3621-snap-gene-0.23-mRNA-1
maker-scaffold_3679-augustus-gene-0.9-mRNA-1
maker-scaffold_5110-augustus-gene-0.4-mRNA-1
maker-scaffold_375-snap-gene-1.20-mRNA-1
maker-scaffold_375-snap-gene-1.23-mRNA-1
maker-scaffold_376-augustus-gene-0.20-mRNA-1
maker-scaffold_816-augustus-gene-0.11-mRNA-1
maker-scaffold_38-snap-gene-6.35-mRNA-1
maker-scaffold_55-snap-gene-6.24-mRNA-1
maker-scaffold_380-augustus-gene-0.26-mRNA-1
snap_masked-scaffold_9529-abinit-gene-0.1-mRNA-1
maker-scaffold_3958-snap-gene-0.11-mRNA-1
maker-scaffold_950-augustus-gene-1.2-mRNA-1
maker-scaffold_398-snap-gene-2.20-mRNA-1
maker-scaffold_398-snap-gene-2.20-mRNA-2
maker-scaffold_40-snap-gene-0.30-mRNA-1
maker-scaffold_64-snap-gene-2.41-mRNA-1
maker-scaffold_4030-augustus-gene-0.12-mRNA-1
maker-scaffold_4030-augustus-gene-0.15-mRNA-1
maker-scaffold_4065-snap-gene-0.23-mRNA-1
maker-scaffold_946-snap-gene-1.18-mRNA-1
maker-scaffold_4119-snap-gene-0.5-mRNA-2
maker-scaffold_4119-snap-gene-0.5-mRNA-4
maker-scaffold_416-augustus-gene-0.16-mRNA-1
maker-scaffold_5184-augustus-gene-0.4-mRNA-1
maker-scaffold_4171-snap-gene-0.5-mRNA-1
maker-scaffold_7465-augustus-gene-0.2-mRNA-1
maker-scaffold_4413-snap-gene-0.9-mRNA-1
maker-scaffold_6325-snap-gene-0.7-mRNA-1
maker-scaffold_449-augustus-gene-0.15-mRNA-1
snap_masked-scaffold_449-abinit-gene-1.14-mRNA-1
maker-scaffold_454-snap-gene-1.22-mRNA-1
maker-scaffold_454-snap-gene-2.24-mRNA-1
maker-scaffold_454-snap-gene-1.23-mRNA-1
maker-scaffold_454-snap-gene-2.25-mRNA-1
maker-scaffold_466-snap-gene-0.32-mRNA-1
snap_masked-scaffold_563-abinit-gene-1.2-mRNA-1
maker-scaffold_485-augustus-gene-1.25-mRNA-1
maker-scaffold_485-augustus-gene-2.11-mRNA-1
maker-scaffold_486-snap-gene-2.16-mRNA-1
maker-scaffold_486-snap-gene-2.17-mRNA-1
maker-scaffold_5049-augustus-gene-0.7-mRNA-1
maker-scaffold_9499-snap-gene-0.3-mRNA-1
maker-scaffold_525-snap-gene-0.30-mRNA-1
maker-scaffold_86-augustus-gene-4.29-mRNA-1
maker-scaffold_5344-snap-gene-0.2-mRNA-1
snap_masked-scaffold_1184-abinit-gene-0.20-mRNA-1
maker-scaffold_5486-snap-gene-0.7-mRNA-1
maker-scaffold_717-snap-gene-0.17-mRNA-1
maker-scaffold_5547-augustus-gene-0.2-mRNA-1
maker-scaffold_9416-snap-gene-0.3-mRNA-1
maker-scaffold_5610-augustus-gene-0.7-mRNA-1
maker-scaffold_6739-snap-gene-0.5-mRNA-1
maker-scaffold_5645-snap-gene-0.4-mRNA-1
maker-scaffold_6841-snap-gene-0.11-mRNA-1
maker-scaffold_5661-augustus-gene-0.17-mRNA-1
maker-scaffold_5661-augustus-gene-0.18-mRNA-1
maker-scaffold_5675-snap-gene-0.4-mRNA-1
maker-scaffold_697-snap-gene-1.30-mRNA-1
maker-scaffold_57-augustus-gene-5.16-mRNA-1
maker-scaffold_57-augustus-gene-5.17-mRNA-1
maker-scaffold_5743-snap-gene-0.9-mRNA-1
maker-scaffold_6170-augustus-gene-0.9-mRNA-1
maker-scaffold_605-augustus-gene-0.6-mRNA-1
maker-scaffold_7532-augustus-gene-0.3-mRNA-1
maker-scaffold_6218-snap-gene-0.2-mRNA-1
maker-scaffold_9798-snap-gene-0.2-mRNA-1
maker-scaffold_630-augustus-gene-1.22-mRNA-1
maker-scaffold_7641-augustus-gene-0.8-mRNA-1
maker-scaffold_631-augustus-gene-1.20-mRNA-1
snap_masked-scaffold_75-abinit-gene-5.19-mRNA-1
maker-scaffold_6333-snap-gene-0.3-mRNA-1
snap_masked-scaffold_2505-abinit-gene-0.7-mRNA-1
maker-scaffold_6556-augustus-gene-0.7-mRNA-1
maker-scaffold_7203-snap-gene-0.4-mRNA-1
maker-scaffold_67-snap-gene-0.20-mRNA-1
snap_masked-scaffold_340-abinit-gene-0.9-mRNA-1
maker-scaffold_7-snap-gene-3.32-mRNA-1
snap_masked-scaffold_7-abinit-gene-4.34-mRNA-1
maker-scaffold_7269-snap-gene-0.9-mRNA-1
maker-scaffold_99-snap-gene-1.40-mRNA-1
maker-scaffold_747-snap-gene-0.17-mRNA-1
maker-scaffold_747-snap-gene-0.17-mRNA-2
maker-scaffold_7475-augustus-gene-0.6-mRNA-1
maker-scaffold_7697-snap-gene-0.9-mRNA-1
maker-scaffold_779-augustus-gene-1.30-mRNA-1
maker-scaffold_780-augustus-gene-1.25-mRNA-1
maker-scaffold_8-augustus-gene-3.32-mRNA-1
maker-scaffold_8-snap-gene-4.43-mRNA-1
maker-scaffold_816-augustus-gene-1.5-mRNA-1
maker-scaffold_816-snap-gene-0.14-mRNA-1
maker-scaffold_859-snap-gene-0.35-mRNA-1
maker-scaffold_95-augustus-gene-5.20-mRNA-1
maker-scaffold_8802-augustus-gene-0.5-mRNA-1
maker-scaffold_8980-augustus-gene-0.5-mRNA-1
maker-scaffold_9463-snap-gene-0.3-mRNA-1
maker-scaffold_9466-snap-gene-0.3-mRNA-1
snap_masked-scaffold_1-abinit-gene-11.11-mRNA-1
snap_masked-scaffold_34-abinit-gene-4.17-mRNA-1
snap_masked-scaffold_11210-abinit-gene-0.1-mRNA-1
snap_masked-scaffold_11373-abinit-gene-0.1-mRNA-1
snap_masked-scaffold_12186-abinit-gene-0.0-mRNA-1
snap_masked-scaffold_12187-abinit-gene-0.0-mRNA-1
snap_masked-scaffold_12274-abinit-gene-0.1-mRNA-1
snap_masked-scaffold_1586-abinit-gene-0.4-mRNA-1
snap_masked-scaffold_1549-abinit-gene-0.9-mRNA-1
snap_masked-scaffold_8330-abinit-gene-0.3-mRNA-1
snap_masked-scaffold_163-abinit-gene-2.19-mRNA-1
snap_masked-scaffold_163-abinit-gene-2.7-mRNA-1
snap_masked-scaffold_185-abinit-gene-0.9-mRNA-1
snap_masked-scaffold_93-abinit-gene-1.6-mRNA-1
snap_masked-scaffold_2129-abinit-gene-0.7-mRNA-1
snap_masked-scaffold_935-abinit-gene-0.6-mRNA-1
snap_masked-scaffold_232-abinit-gene-2.18-mRNA-1
snap_masked-scaffold_4803-abinit-gene-0.1-mRNA-1
snap_masked-scaffold_252-abinit-gene-1.16-mRNA-1
snap_masked-scaffold_7-abinit-gene-7.13-mRNA-1
snap_masked-scaffold_27-abinit-gene-1.13-mRNA-1
snap_masked-scaffold_425-abinit-gene-0.19-mRNA-1
snap_masked-scaffold_320-abinit-gene-1.19-mRNA-1
snap_masked-scaffold_4802-abinit-gene-0.3-mRNA-1
snap_masked-scaffold_472-abinit-gene-0.3-mRNA-1
snap_masked-scaffold_6836-abinit-gene-0.5-mRNA-1
snap_masked-scaffold_482-abinit-gene-1.6-mRNA-1
snap_masked-scaffold_482-abinit-gene-1.8-mRNA-1
snap_masked-scaffold_540-abinit-gene-0.11-mRNA-1
snap_masked-scaffold_7188-abinit-gene-0.4-mRNA-1
augustus_masked-scaffold_12981-abinit-gene-0.0-mRNA-1
augustus_masked-scaffold_13545-abinit-gene-0.0-mRNA-1
augustus_masked-scaffold_480-abinit-gene-2.0-mRNA-1
augustus_masked-scaffold_941-abinit-gene-0.0-mRNA-1
maker-scaffold_1115-augustus-gene-0.2-mRNA-1
maker-scaffold_2289-augustus-gene-0.7-mRNA-1
maker-scaffold_1296-snap-gene-0.37-mRNA-1
maker-scaffold_1724-augustus-gene-0.24-mRNA-2
maker-scaffold_1587-snap-gene-0.22-mRNA-1
maker-scaffold_3063-snap-gene-0.7-mRNA-1
maker-scaffold_313-snap-gene-0.36-mRNA-2
snap_masked-scaffold_106-abinit-gene-4.10-mRNA-1
maker-scaffold_3279-augustus-gene-0.6-mRNA-1
maker-scaffold_3435-augustus-gene-0.7-mRNA-1
maker-scaffold_3569-snap-gene-0.15-mRNA-1
maker-scaffold_3569-snap-gene-0.15-mRNA-2
maker-scaffold_375-snap-gene-2.56-mRNA-1
snap_masked-scaffold_375-abinit-gene-2.30-mRNA-1
maker-scaffold_411-augustus-gene-0.11-mRNA-1
maker-scaffold_868-augustus-gene-0.18-mRNA-1
maker-scaffold_525-augustus-gene-0.27-mRNA-1
maker-scaffold_525-snap-gene-0.32-mRNA-1
maker-scaffold_5818-snap-gene-0.3-mRNA-1
maker-scaffold_718-snap-gene-0.32-mRNA-1
