# Supplementary material for: The genome sequence of the outbreeding globe artichoke constructed de novo incorporating a phase-aware low-pass sequencing strategy of F1 progeny
Source: Sci Rep. 2016 Jan 20;6:19427. doi: 10.1038/srep19427 (PMC4726258; doi:10.1038/srep19427)
Supplement: Supplementary Dataset S2 [file srep19427-s3.xls]

## Sheet: SCI_REP_Scaglione_et_al_Supplem
LGn	miRNA	STARTPOS	ENDPOS	RNAseq mapping (Htseq-count)	Expressed (RNA-seq > 10 read)	EST	transcripts from Scaglione et al	repeat-related	SSR	Low_complexity	DNA-transposon	LTR transposon
LG1	miR6115	180161	180299	0	NO	NA	NA	YES	NO	NO	NO	NO
LG1	miR6115	186766	186854	0	NO	NA	NA	NO	NO	NO	NO	NO
LG1	miR6115	509577	509673	0	NO	NA	NA	YES	NO	NO	NO	NO
LG1	miR6108	545851	546045	0	NO	NA	NA	YES	NO	NO	NO	NO
LG1	miR6112	563628	563756	0	NO	NA	NA	YES	NO	NO	NO	NO
LG1	miR6112	725726	725934	0	NO	NA	NA	YES	SSR	NO	NO	NO
LG1	miR6108	746435	746565	0	NO	NA	NA	NO	NO	NO	NO	NO
LG1	miR393	747688	747831	1	NO	NA	NA	NO	NO	NO	NO	NO
LG1	miR393	747798	747941	0	NO	NA	C_cardunculus_joined_rep_c1380	YES	SSR	NO	DNA_transposon	NO
LG1	miR414	780121	780181	0	NO	NA	NA	YES	NO	NO	NO	LTR-transposon
LG1	miR6108	833463	833643	1	NO	NA	NA	YES	NO	NO	NO	NO
LG1	miR6108	1059585	1059827	0	NO	NA	NA	YES	NO	NO	NO	NO
LG1	miR399	1090982	1091126	0	NO	NA	NA	NO	NO	NO	NO	NO
LG1	miR399	1091071	1091215	0	NO	NA	NA	NO	NO	NO	NO	NO
LG1	miR6112	1248898	1249158	0	NO	NA	NA	YES	NO	NO	NO	NO
LG1	miR6108	1459072	1459241	0	NO	gi|211752858|gb|GE594596.1|GE594596	NA	NO	NO	NO	NO	NO
LG1	miR6112	1480616	1480850	0	NO	NA	NA	YES	NO	Low_complexity	NO	NO
LG1	miR6115	1511729	1511826	0	NO	NA	NA	YES	NO	NO	NO	NO
LG1	miR6108	1631031	1631200	0	NO	NA	NA	NO	NO	NO	NO	NO
LG1	miR6117	1716616	1716794	0	NO	NA	NA	YES	NO	NO	NO	NO
LG1	miR6115	1774769	1774913	0	NO	NA	NA	YES	NO	NO	NO	NO
LG1	miR159/319	2008932	2009110	0	NO	NA	NA	NO	NO	NO	NO	NO
LG1	miR6105	2347068	2347268	0	NO	gi|211748735|gb|GE590482.1|GE590482	C_cardunculus_joined_rep_c18909	YES	NO	Low_complexity	NO	NO
LG1	miR6117	2407241	2407477	0	NO	NA	NA	YES	SSR	NO	NO	NO
LG1	miR6112	2510919	2511056	0	NO	NA	NA	YES	NO	NO	NO	NO
LG1	miR6108	2799597	2799791	0	NO	NA	NA	NO	NO	NO	NO	NO
LG1	miR6108	2799725	2799919	0	NO	NA	NA	NO	NO	NO	NO	NO
LG1	miR6112	3069452	3069553	0	NO	gi|211771386|gb|GE612560.1|GE612560	NA	YES	SSR	NO	NO	NO
LG1	miR6105	3671186	3671404	0	NO	NA	C_cardunculus_joined_rep_c334	YES	SSR	NO	NO	NO
LG1	miR6108	3899769	3899967	0	NO	gi|211767594|gb|GE605114.1|GE605114	C_cardunculus_joined_rep_c9774	YES	NO	NO	NO	NO
LG1	miR393	4065089	4065185	35	YES	NA	NA	NO	NO	NO	NO	NO
LG1	miR6105	4117413	4117595	0	NO	NA	NA	YES	NO	NO	NO	NO
LG1	miR172	4245646	4245830	0	NO	NA	NA	NO	NO	NO	NO	NO
LG1	miR172	4245783	4245967	0	NO	NA	NA	NO	NO	NO	NO	NO
LG1	miR6105	4249141	4249361	0	NO	gi|211734397|gb|GE577073.1|GE577073	NA	YES	NO	NO	NO	NO
LG1	miR6108	4609666	4609878	1	NO	NA	NA	YES	NO	NO	NO	NO
LG1	miR6108	4609800	4610012	11	YES	NA	NA	YES	NO	NO	NO	NO
LG1	miR6112	5084226	5084357	0	NO	NA	C_cardunculus_joined_c10400	YES	NO	NO	NO	NO
LG1	miR6105	5084261	5084465	0	NO	gi|211769954|gb|GE608202.1|GE608202	C_cardunculus_joined_rep_c334	YES	NO	NO	NO	NO
LG1	miR6108	5148934	5149063	0	NO	NA	NA	YES	NO	NO	NO	NO
LG1	miR6108	5324544	5324755	0	NO	NA	NA	YES	SSR	NO	NO	NO
LG1	miR6115	5372470	5372665	1	NO	NA	NA	YES	NO	NO	NO	NO
LG1	miR6116	5514908	5515075	0	NO	NA	NA	NO	NO	NO	NO	NO
LG1	miR6116	5515038	5515205	0	NO	NA	NA	NO	NO	NO	NO	NO
LG1	miR160	5671635	5671722	10	NO	NA	NA	NO	NO	NO	NO	NO
LG1	miR160	5671697	5671784	9	NO	NA	NA	NO	NO	NO	NO	NO
LG1	miR6108	5775781	5775960	0	NO	NA	NA	YES	NO	NO	NO	NO
LG1	miR6110	5928957	5929109	0	NO	NA	NA	YES	NO	NO	NO	NO
LG1	miR172	6033853	6033912	1	NO	NA	NA	NO	NO	NO	NO	NO
LG1	miR172	6033889	6033949	0	NO	NA	NA	NO	NO	NO	NO	NO
LG1	miR6108	6044003	6044203	0	NO	NA	NA	NO	NO	NO	NO	NO
LG1	miR6108	6214591	6214776	0	NO	NA	NA	YES	NO	NO	NO	NO
LG1	miR6109	6390225	6390304	0	NO	NA	Scolymus_c36941	YES	NO	NO	NO	NO
LG1	miR6105	6691235	6691475	0	NO	NA	NA	NO	NO	NO	NO	NO
LG1	miR6108	6824998	6825189	33	YES	NA	C_cardunculus_joined_rep_c22588	YES	NO	NO	NO	NO
LG1	miR6112	7228737	7228831	0	NO	NA	NA	NO	NO	NO	NO	NO
LG1	miR6105	7228774	7229019	0	NO	NA	NA	NO	NO	NO	NO	NO
LG1	miR6117	7723375	7723468	0	NO	NA	NA	YES	NO	NO	NO	NO
LG1	miR6112	7959848	7959986	0	NO	NA	NA	YES	NO	NO	NO	NO
LG1	miR6108	7959966	7960233	0	NO	NA	NA	YES	NO	NO	NO	NO
LG1	miR6105	8123188	8123352	0	NO	NA	NA	YES	NO	NO	NO	NO
LG1	miR6108	8235133	8235293	0	NO	NA	NA	YES	NO	NO	NO	NO
LG1	miR530	8356317	8356504	0	NO	NA	C_cardunculus_joined_rep_c10293	YES	SSR	NO	NO	NO
LG1	miR6115	8452415	8452727	0	NO	NA	NA	YES	NO	NO	NO	NO
LG1	miR6105	8529567	8529793	0	NO	NA	NA	YES	NO	NO	NO	NO
LG1	miR6108	8826101	8826235	0	NO	NA	NA	YES	NO	NO	NO	NO
LG1	miR6108	9168536	9168727	0	NO	NA	NA	YES	NO	NO	NO	NO
LG1	miR6108	9384636	9384813	0	NO	NA	NA	NO	NO	NO	NO	NO
LG1	miR6112	9434025	9434137	0	NO	NA	NA	NO	NO	NO	NO	NO
LG1	miR6115	9497714	9497926	0	NO	NA	NA	YES	NO	NO	NO	NO
LG1	miR6112	9519353	9519529	0	NO	NA	C_cardunculus_joined_rep_c2168	YES	NO	Low_complexity	NO	NO
LG1	miR6112	9565368	9565667	0	NO	NA	NA	YES	SSR	NO	NO	NO
LG1	miR6105	9565404	9565673	0	NO	NA	NA	YES	SSR	NO	NO	NO
LG1	miR6112	9591234	9591347	0	NO	NA	C_cardunculus_joined_rep_c20624	YES	NO	NO	NO	NO
LG1	miR6105	9591261	9591423	0	NO	NA	NA	YES	NO	NO	NO	NO
LG1	miR6108	9614481	9614617	0	NO	NA	NA	YES	SSR	NO	NO	NO
LG1	miR6112	9701676	9701941	0	NO	NA	NA	YES	SSR	NO	NO	NO
LG1	miR6105	9701712	9701955	0	NO	NA	NA	YES	SSR	NO	NO	NO
LG1	miR6108	9709568	9709837	0	NO	gi|211771489|gb|GE613118.1|GE613118	NA	YES	NO	NO	NO	NO
LG1	miR6109	9747832	9747954	0	NO	NA	NA	YES	NO	NO	NO	NO
LG1	miR6109	9760581	9760640	0	NO	NA	NA	YES	NO	NO	NO	NO
LG1	miR6112	9768710	9768967	0	NO	NA	NA	YES	SSR	NO	NO	NO
LG1	miR6108	9888961	9889242	0	NO	NA	NA	YES	NO	NO	NO	NO
LG1	miR6108	9895365	9895601	0	NO	NA	NA	YES	NO	NO	NO	NO
LG1	miR6112	9914236	9914381	0	NO	NA	C_cardunculus_joined_rep_c20624	YES	NO	NO	NO	NO
LG1	miR6112	9931573	9931708	0	NO	NA	NA	NO	NO	NO	NO	NO
LG1	miR6115	10167627	10167766	0	NO	NA	NA	YES	NO	NO	NO	NO
LG1	miR6109	10261614	10261673	0	NO	gi|211734503|gb|GE577335.1|GE577335	NA	YES	NO	NO	NO	NO
LG1	miR6109	10281470	10281529	0	NO	NA	NA	NO	NO	NO	NO	NO
LG1	miR6115	10289433	10289632	0	NO	NA	NA	YES	NO	Low_complexity	NO	NO
LG1	miR6115	10386544	10386691	0	NO	NA	NA	YES	NO	NO	NO	NO
LG1	miR6115	10442264	10442380	0	NO	NA	NA	YES	NO	NO	NO	NO
LG1	miR6108	10740823	10741028	0	NO	NA	NA	YES	NO	NO	NO	NO
LG1	miR6112	10901866	10902019	0	NO	NA	NA	YES	NO	NO	NO	NO
LG1	miR6105	11052856	11053050	0	NO	NA	NA	YES	NO	NO	NO	NO
LG1	miR6103	11316567	11316803	0	NO	NA	NA	NO	NO	NO	NO	NO
LG1	miR6108	11360534	11360704	0	NO	NA	NA	YES	NO	NO	NO	NO
LG1	miR6112	11431095	11431225	0	NO	NA	NA	YES	NO	NO	NO	NO
LG1	miR6105	11520245	11520457	0	NO	gi|211734397|gb|GE577073.1|GE577073	NA	YES	NO	NO	NO	NO
LG1	miR6110	11556732	11556907	0	NO	NA	NA	YES	NO	NO	NO	NO
LG1	miR6108	11568721	11568902	0	NO	NA	NA	YES	NO	NO	NO	NO
LG1	miR6108	11667038	11667361	0	NO	NA	NA	YES	NO	NO	NO	NO
LG1	miR6112	11734778	11734919	0	NO	NA	NA	YES	NO	NO	NO	NO
LG1	miR6117	12194706	12194767	0	NO	NA	NA	YES	NO	NO	NO	NO
LG1	miR6115	12722090	12722237	0	NO	NA	NA	YES	NO	NO	NO	NO
LG1	miR6108	12905428	12905645	0	NO	NA	NA	YES	SSR	NO	NO	NO
LG1	miR6112	13248359	13248501	0	NO	NA	NA	YES	NO	NO	NO	NO
LG1	miR6105	13275919	13276139	0	NO	NA	NA	YES	SSR	NO	NO	NO
LG1	miR6115	13481177	13481369	3	NO	NA	NA	YES	NO	NO	NO	NO
LG1	miR6112	13755459	13755670	0	NO	NA	C_cardunculus_joined_rep_c10367	YES	NO	Low_complexity	NO	NO
LG1	miR6105	13755495	13755706	0	NO	NA	NA	YES	NO	Low_complexity	NO	NO
LG1	miR6105	13949981	13950135	0	NO	NA	NA	YES	NO	NO	NO	NO
LG1	miR6105	14019641	14019891	0	NO	NA	NA	YES	SSR	NO	NO	NO
LG1	miR6108	14524965	14525326	1	NO	NA	NA	YES	NO	NO	NO	NO
LG1	miR6108	14645390	14645542	0	NO	NA	NA	YES	NO	NO	NO	NO
LG1	miR6110	14664372	14664612	0	NO	NA	NA	YES	NO	NO	NO	NO
LG1	miR6112	14818012	14818172	0	NO	NA	NA	YES	NO	NO	NO	NO
LG1	miR6105	15124058	15124257	0	NO	NA	NA	YES	NO	NO	NO	NO
LG1	miR6112	15178240	15178451	0	NO	NA	NA	YES	SSR	NO	NO	NO
LG1	miR169	15214240	15214385	15	YES	NA	NA	NO	NO	NO	NO	NO
LG1	miR6115	15467437	15467723	0	NO	NA	NA	YES	NO	NO	NO	NO
LG1	miR6110	15516260	15516539	1	NO	NA	NA	YES	NO	NO	NO	NO
LG1	miR6112	15539221	15539449	0	NO	NA	NA	YES	SSR	NO	DNA_transposon	NO
LG1	miR5658	16111539	16111661	0	NO	NA	NA	YES	SSR	NO	NO	NO
LG1	miR6112	16251186	16251448	0	NO	NA	NA	YES	SSR	NO	NO	NO
LG1	miR6112	16301326	16301467	0	NO	NA	NA	NO	NO	NO	NO	NO
LG1	miR169	16574899	16574996	0	NO	NA	NA	NO	NO	NO	NO	NO
LG1	miR6112	16655238	16655429	0	NO	NA	NA	YES	SSR	NO	NO	NO
LG1	miR6105	16655275	16655485	0	NO	gi|211745147|gb|GE586157.1|GE586157	C_cardunculus_joined_rep_c20624	YES	SSR	NO	NO	NO
LG1	miR6112	16655448	16655658	0	NO	NA	C_cardunculus_joined_rep_c20624	YES	NO	NO	NO	LTR-transposon
LG1	miR6112	16724418	16724637	0	NO	NA	NA	YES	NO	Low_complexity	NO	NO
LG1	miR6112	16775478	16775639	0	NO	gi|211749853|gb|GE588662.1|GE588662	C_cardunculus_joined_rep_c9441	YES	NO	Low_complexity	NO	NO
LG1	miR6108	16818721	16818927	0	NO	NA	NA	YES	SSR	NO	NO	NO
LG1	miR6112	16834427	16834607	0	NO	NA	NA	YES	NO	NO	NO	NO
LG1	miR6108	16914442	16914633	0	NO	NA	NA	YES	NO	Low_complexity	NO	NO
LG1	miR6112	17088928	17089159	0	NO	NA	NA	YES	SSR	NO	NO	NO
LG1	miR6105	17092454	17092573	73	YES	NA	NA	YES	NO	NO	NO	NO
LG1	miR6115	17124087	17124290	0	NO	NA	NA	YES	NO	NO	NO	NO
LG1	miR6105	17433540	17433748	0	NO	gi|211769954|gb|GE608202.1|GE608202	C_cardunculus_joined_rep_c334	YES	NO	Low_complexity	NO	NO
LG1	miR6105	18337269	18337481	0	NO	NA	C_cardunculus_joined_rep_c11476	YES	SSR	NO	NO	NO
LG1	miR6108	18708489	18708700	0	NO	NA	NA	YES	NO	NO	NO	NO
LG1	miR6108	18724260	18724472	0	NO	NA	NA	YES	NO	NO	NO	NO
LG1	miR6112	18761658	18761944	0	NO	NA	NA	YES	NO	NO	NO	NO
LG1	miR6108	18791141	18791304	0	NO	gi|211767594|gb|GE605114.1|GE605114	C_cardunculus_joined_rep_c9774	YES	SSR	NO	NO	NO
LG1	miR6108	18846382	18846582	0	NO	NA	NA	YES	NO	NO	NO	NO
LG1	miR6112	18874119	18874296	3	NO	NA	NA	YES	NO	NO	NO	NO
LG1	miR6112	19187108	19187359	0	NO	NA	NA	YES	SSR	Low_complexity	NO	NO
LG1	miR6108	19521020	19521198	0	NO	NA	NA	YES	NO	NO	NO	NO
LG1	miR6108	19538931	19539058	0	NO	NA	NA	YES	NO	NO	NO	NO
LG1	miR6108	19539137	19539484	0	NO	NA	NA	YES	SSR	NO	NO	NO
LG1	miR6108	19604940	19605226	0	NO	NA	NA	YES	SSR	NO	NO	NO
LG1	miR6112	19618376	19618525	0	NO	NA	NA	YES	NO	Low_complexity	NO	NO
LG1	miR6108	19684415	19684610	0	NO	NA	NA	YES	NO	NO	NO	NO
LG1	miR6108	20007549	20007716	0	NO	NA	NA	NO	NO	NO	NO	NO
LG1	miR6112	20085560	20085683	0	NO	NA	NA	YES	NO	NO	DNA_transposon	NO
LG1	miR6105	20085588	20085821	1	NO	gi|211734397|gb|GE577073.1|GE577073	NA	YES	NO	NO	DNA_transposon	NO
LG1	miR6108	20134685	20134877	0	NO	NA	NA	YES	NO	NO	NO	NO
LG1	miR6108	20134804	20134996	0	NO	NA	NA	YES	NO	NO	NO	NO
LG1	miR6112	20172558	20172765	0	NO	NA	NA	YES	SSR	Low_complexity	NO	NO
LG1	miR6108	20207369	20207620	0	NO	NA	Scolymus_rep_c23331	YES	SSR	NO	NO	NO
LG1	miR6108	20207495	20207762	0	NO	gi|211767594|gb|GE605114.1|GE605114	C_cardunculus_joined_rep_c9774	YES	SSR	NO	NO	NO
LG1	miR6115	20328445	20328595	0	NO	NA	Altilis_c39814	YES	NO	NO	NO	NO
LG1	miR6115	20430209	20430365	0	NO	NA	NA	YES	NO	NO	NO	NO
LG1	miR6108	20432771	20432971	0	NO	NA	NA	YES	NO	NO	NO	NO
LG1	miR6105	20474793	20474995	0	NO	gi|211734397|gb|GE577073.1|GE577073	NA	YES	NO	Low_complexity	NO	NO
LG1	miR6105	20547713	20548007	0	NO	gi|211734397|gb|GE577073.1|GE577073	NA	YES	SSR	Low_complexity	NO	NO
LG1	miR6115	20845831	20846038	0	NO	NA	NA	YES	NO	NO	NO	NO
LG1	miR6108	20931164	20931440	946	YES	gi|211753552|gb|GE593447.1|GE593447	C_cardunculus_joined_rep_c9698	YES	NO	NO	NO	NO
LG1	miR6108	21046521	21046735	0	NO	NA	NA	YES	NO	NO	NO	NO
LG1	miR6112	21089860	21089990	0	NO	NA	Sylvestris_rep_c38106	YES	NO	NO	NO	NO
LG1	miR6112	21091025	21091171	0	NO	NA	NA	YES	NO	NO	NO	NO
LG1	miR6112	21111787	21111941	0	NO	NA	C_cardunculus_joined_c10400	YES	NO	NO	NO	NO
LG1	miR6112	21669594	21669735	0	NO	gi|211745147|gb|GE586157.1|GE586157	NA	NO	NO	NO	NO	NO
LG1	miR6105	21669630	21669831	0	NO	NA	NA	YES	SSR	NO	NO	NO
LG1	miR6112	21690732	21691019	0	NO	NA	NA	YES	NO	NO	DNA_transposon	NO
LG1	miR6105	21690769	21691050	0	NO	NA	C_cardunculus_joined_rep_c20624	YES	NO	NO	DNA_transposon	NO
LG1	miR6112	22029435	22029581	0	NO	NA	Altilis_rep_c4309	YES	NO	NO	NO	NO
LG1	miR6112	22058027	22058182	0	NO	NA	Altilis_rep_c4309	YES	NO	NO	NO	NO
LG1	miR6112	22205178	22205425	0	NO	NA	Altilis_rep_c33285	YES	NO	NO	NO	NO
LG1	miR6105	22220347	22220599	0	NO	NA	Sylvestris_rep_c30225	YES	NO	Low_complexity	NO	NO
LG1	miR6112	22525419	22525577	0	NO	NA	NA	YES	SSR	NO	NO	NO
LG1	miR6112	22557914	22558060	0	NO	NA	NA	YES	NO	NO	NO	NO
LG1	miR6112	23021793	23021985	0	NO	NA	NA	YES	NO	NO	NO	NO
LG1	miR6105	23083018	23083230	0	NO	gi|211734397|gb|GE577073.1|GE577073	NA	YES	NO	NO	NO	NO
LG1	miR6108	23172203	23172340	0	NO	NA	NA	YES	NO	NO	NO	NO
LG1	miR6105	23525886	23526158	0	NO	NA	NA	YES	SSR	NO	NO	NO
LG1	miR6112	23550030	23550169	0	NO	NA	NA	NO	NO	NO	NO	NO
LG1	miR6105	23550066	23550316	0	NO	NA	C_cardunculus_joined_rep_c334	YES	NO	Low_complexity	NO	NO
LG1	miR6108	23713532	23713728	0	NO	NA	NA	YES	NO	NO	NO	NO
LG1	miR6108	23713670	23713866	0	NO	NA	NA	YES	NO	NO	NO	NO
LG1	miR6105	23724477	23724846	0	NO	gi|211734397|gb|GE577073.1|GE577073	NA	YES	SSR	Low_complexity	DNA_transposon	NO
LG1	miR6108	23747271	23747445	0	NO	NA	NA	YES	NO	NO	NO	NO
LG1	miR6108	23950900	23951080	0	NO	NA	C_cardunculus_joined_rep_c6003	YES	NO	NO	NO	NO
LG1	miR6108	24191564	24191833	0	NO	NA	NA	YES	NO	NO	NO	NO
LG1	miR6112	24216632	24216935	0	NO	NA	NA	YES	NO	NO	DNA_transposon	NO
LG1	miR6112	24262781	24262914	0	NO	NA	NA	YES	SSR	NO	NO	NO
LG1	miR6108	24288375	24288549	0	NO	NA	NA	YES	NO	NO	NO	NO
LG1	miR6108	24621046	24621264	0	NO	NA	NA	YES	SSR	NO	NO	NO
LG1	miR6108	24799080	24799306	0	NO	gi|211752858|gb|GE594596.1|GE594596	NA	YES	NO	NO	NO	NO
LG1	miR6108	24820416	24820585	0	NO	NA	NA	YES	NO	NO	NO	NO
LG1	miR6108	24900835	24901068	0	NO	NA	NA	YES	NO	NO	NO	NO
LG1	miR6108	24900969	24901202	0	NO	NA	NA	YES	NO	NO	NO	NO
LG1	miR6108	25527074	25527403	0	NO	NA	NA	YES	SSR	NO	DNA_transposon	NO
LG1	miR6108	25622615	25622758	9	NO	NA	NA	YES	NO	NO	NO	NO
LG1	miR1888	25686954	25687149	0	NO	NA	NA	NO	NO	NO	NO	NO
LG1	miR2923	25902465	25902794	0	NO	NA	NA	YES	NO	Low_complexity	NO	NO
LG1	miR6108	26132491	26132680	0	NO	NA	NA	YES	NO	NO	NO	NO
LG1	miR5658	26412463	26412522	0	NO	NA	NA	YES	SSR	NO	NO	NO
LG1	miR166	27766049	27766147	0	NO	NA	Altilis_c5279	YES	NO	NO	NO	NO
LG1	miR6108	28740116	28740414	0	NO	NA	NA	YES	SSR	NO	DNA_transposon	NO
LG1	miR6108	28740252	28740651	0	NO	NA	NA	YES	SSR	NO	DNA_transposon	NO
LG1	miR6108	29170043	29170238	0	NO	NA	NA	YES	NO	NO	NO	NO
LG1	miR6108	29184810	29185060	0	NO	NA	NA	YES	SSR	NO	NO	NO
LG1	miR6110	29411683	29411796	0	NO	gi|211770892|gb|GE609921.1|GE609921	C_cardunculus_joined_rep_c24901	NO	NO	NO	NO	NO
LG1	miR6108	29412665	29412879	0	NO	NA	NA	YES	NO	NO	NO	NO
LG1	miR6105	29483631	29483835	0	NO	gi|211748735|gb|GE590482.1|GE590482	NA	YES	SSR	NO	NO	NO
LG1	miR5658	29966946	29967006	0	NO	NA	NA	YES	NO	NO	NO	NO
LG1	miR6112	30028767	30029036	0	NO	NA	NA	YES	SSR	NO	NO	NO
LG1	miR6108	30029497	30029646	0	NO	NA	NA	YES	NO	NO	NO	NO
LG1	miR6112	30444145	30444297	0	NO	gi|211771386|gb|GE612560.1|GE612560	NA	NO	NO	NO	NO	NO
LG1	miR6112	30768458	30768617	0	NO	NA	NA	YES	NO	NO	NO	NO
LG1	miR6105	31175445	31175665	0	NO	gi|211734397|gb|GE577073.1|GE577073	NA	YES	SSR	NO	NO	NO
LG1	miR6108	31825834	31826081	0	NO	NA	NA	YES	NO	NO	DNA_transposon	NO
LG1	miR6105	32199627	32199848	0	NO	gi|211769954|gb|GE608202.1|GE608202	C_cardunculus_joined_rep_c334	YES	NO	NO	NO	NO
LG1	miR902	32262199	32262312	0	NO	NA	NA	YES	NO	NO	NO	NO
LG1	miR6108	32412369	32412508	0	NO	NA	Altilis_rep_c11447	YES	NO	NO	NO	NO
LG1	miR6108	32670077	32670373	0	NO	NA	NA	YES	SSR	NO	NO	NO
LG1	miR6112	32670424	32670716	0	NO	NA	NA	YES	SSR	NO	NO	NO
LG1	miR6109	32670597	32670732	0	NO	NA	NA	YES	NO	NO	NO	NO
LG1	miR414	32787741	32787814	0	NO	NA	NA	YES	SSR	NO	NO	NO
LG1	miR6105	33429452	33429647	0	NO	gi|211734397|gb|GE577073.1|GE577073	NA	YES	SSR	NO	NO	NO
LG1	miR5658	34070680	34070739	0	NO	NA	NA	YES	SSR	NO	NO	NO
LG1	miR6108	34176665	34176772	0	NO	NA	NA	NO	NO	NO	NO	NO
LG1	miR6116	34178324	34178510	0	NO	NA	NA	NO	NO	NO	NO	NO
LG1	miR6116	34178467	34178653	0	NO	NA	NA	NO	NO	NO	NO	NO
LG1	miR5658	34244189	34244248	0	NO	NA	NA	YES	SSR	NO	NO	NO
LG1	miR845	34340083	34340391	0	NO	NA	NA	NO	NO	NO	NO	NO
LG1	miR6109	34416587	34416711	0	NO	NA	NA	YES	NO	NO	NO	NO
LG1	miR6112	34962659	34962927	0	NO	NA	NA	YES	SSR	NO	NO	NO
LG1	miR6112	35548228	35548316	0	NO	NA	NA	YES	SSR	NO	NO	NO
LG1	miR6112	35556871	35557109	0	NO	NA	NA	YES	SSR	NO	NO	NO
LG1	miR6105	35556907	35557145	0	NO	gi|211734397|gb|GE577073.1|GE577073	NA	YES	SSR	NO	NO	NO
LG1	miR6108	35818092	35818296	0	NO	NA	NA	YES	NO	NO	NO	NO
LG1	miR5658	35902239	35902318	0	NO	NA	NA	YES	SSR	NO	NO	NO
LG1	miR6112	36240776	36240951	0	NO	NA	NA	YES	SSR	NO	NO	NO
LG1	miR6115	36969120	36969272	0	NO	NA	C_cardunculus_joined_c26892	YES	NO	NO	NO	NO
LG1	miR6112	36995565	36995704	0	NO	NA	NA	NO	NO	NO	NO	NO
LG1	miR6108	37672764	37672971	0	NO	NA	NA	YES	NO	NO	NO	NO
LG1	miR6108	37672864	37673071	0	NO	NA	NA	YES	NO	NO	NO	NO
LG1	miR6108	37762453	37762725	0	NO	NA	Scolymus_rep_c23331	YES	SSR	NO	NO	NO
LG1	miR6108	38601814	38602024	0	NO	NA	NA	YES	NO	NO	NO	NO
LG1	miR6112	38744951	38745098	0	NO	gi|211749853|gb|GE588662.1|GE588662	NA	YES	NO	NO	NO	NO
LG1	miR6105	38744988	38745163	0	NO	gi|211734397|gb|GE577073.1|GE577073	NA	YES	NO	NO	NO	NO
LG1	miR166	38774357	38774443	0	NO	NA	Altilis_c5279	YES	NO	NO	NO	NO
LG1	miR6108	39411563	39411782	0	NO	NA	NA	YES	SSR	NO	NO	NO
LG1	miR6108	39559368	39559618	0	NO	NA	NA	YES	SSR	NO	NO	NO
LG1	miR6110	40057411	40057566	0	NO	NA	NA	YES	NO	NO	NO	NO
LG1	miR6108	40114461	40114635	0	NO	NA	C_cardunculus_joined_rep_c6003	NO	NO	NO	NO	NO
LG1	miR6110	40199977	40200182	0	NO	NA	NA	YES	NO	NO	NO	NO
LG1	miR6110	40200060	40200265	0	NO	NA	NA	YES	NO	NO	NO	NO
LG1	miR6117	40645158	40645249	0	NO	NA	Sylvestris_c26784	YES	SSR	NO	NO	NO
LG1	miR6112	41068377	41068719	0	NO	NA	NA	YES	SSR	NO	NO	NO
LG1	miR6109	41560946	41561008	0	NO	gi|211749408|gb|GE590869.1|GE590869	Scolymus_c36941	YES	NO	NO	NO	NO
LG1	miR6112	41751970	41752226	0	NO	NA	NA	YES	SSR	Low_complexity	NO	NO
LG1	miR6105	41893726	41893946	0	NO	NA	NA	YES	NO	NO	NO	NO
LG1	miR6108	41912097	41912373	0	NO	NA	NA	YES	SSR	NO	NO	NO
LG1	miR6112	42051819	42051910	0	NO	NA	NA	NO	NO	NO	NO	NO
LG1	miR6108	42524284	42524480	0	NO	NA	NA	YES	NO	NO	NO	NO
LG1	miR6108	43372156	43372351	0	NO	NA	NA	YES	NO	NO	NO	NO
LG1	miR6109	43898703	43898800	0	NO	gi|211734503|gb|GE577335.1|GE577335	NA	YES	NO	NO	NO	NO
LG1	miR6105	44355814	44356059	0	NO	NA	NA	YES	SSR	NO	NO	NO
LG1	miR6112	44374623	44374815	0	NO	NA	NA	YES	NO	NO	DNA_transposon	NO
LG1	miR6105	44404849	44405143	0	NO	gi|211734397|gb|GE577073.1|GE577073	C_cardunculus_joined_rep_c334	YES	SSR	NO	NO	LTR-transposon
LG1	miR6108	44432889	44433085	0	NO	NA	NA	NO	NO	NO	NO	NO
LG1	miR6108	44605543	44605744	0	NO	NA	NA	NO	NO	NO	NO	NO
LG1	miR6112	44760292	44760435	0	NO	gi|211734397|gb|GE577073.1|GE577073	Altilis_rep_c24555	YES	NO	NO	NO	NO
LG1	miR6105	44766912	44767082	0	NO	gi|211748735|gb|GE590482.1|GE590482	C_cardunculus_joined_rep_c334	YES	SSR	Low_complexity	NO	LTR-transposon
LG1	miR6105	44816411	44816680	9	NO	NA	NA	YES	SSR	Low_complexity	NO	NO
LG1	miR6108	44843111	44843314	0	NO	NA	NA	NO	NO	NO	NO	NO
LG1	miR6108	44843250	44843504	0	NO	NA	NA	YES	SSR	Low_complexity	NO	NO
LG1	miR6112	44945444	44945688	0	NO	NA	NA	YES	SSR	Low_complexity	NO	NO
LG1	miR6105	44945480	44945724	0	NO	NA	NA	YES	SSR	Low_complexity	NO	NO
LG1	miR6112	45111050	45111194	0	NO	gi|211769954|gb|GE608202.1|GE608202	Sylvestris_c41983	YES	NO	NO	NO	NO
LG1	miR6112	45141530	45141680	0	NO	gi|211748735|gb|GE590482.1|GE590482	NA	YES	NO	NO	NO	NO
LG1	miR6105	45141567	45141717	0	NO	NA	NA	YES	NO	NO	NO	NO
LG1	miR6112	45164000	45164141	0	NO	NA	NA	YES	SSR	NO	DNA_transposon	NO
LG1	miR6112	45168414	45168650	0	NO	NA	C_cardunculus_joined_c10400	NO	NO	NO	NO	NO
LG1	miR6105	45168448	45168635	0	NO	NA	NA	NO	NO	NO	NO	NO
LG1	miR6109	45187146	45187273	0	NO	gi|211734503|gb|GE577335.1|GE577335	Scolymus_c36941	NO	NO	NO	NO	NO
LG1	miR6109	45187195	45187283	0	NO	NA	Scolymus_rep_c19413	YES	NO	Low_complexity	NO	NO
LG1	miR6112	45414138	45414360	0	NO	NA	NA	YES	NO	NO	NO	NO
LG1	miR6115	45414658	45414791	0	NO	NA	NA	YES	NO	NO	NO	NO
LG1	miR6115	45533347	45533506	0	NO	NA	C_cardunculus_joined_c26892	YES	NO	NO	NO	NO
LG1	miR6112	45563730	45563868	0	NO	NA	NA	YES	SSR	Low_complexity	NO	NO
LG1	miR6108	45596141	45596347	1	NO	NA	NA	YES	NO	NO	NO	NO
LG1	miR6108	45604994	45605096	0	NO	NA	NA	NO	NO	NO	NO	NO
LG1	miR6108	45625900	45626078	0	NO	NA	NA	NO	NO	NO	NO	NO
LG1	miR6112	45698735	45698866	0	NO	gi|211769954|gb|GE608202.1|GE608202	Sylvestris_c41983	YES	NO	NO	NO	NO
LG1	miR6108	45770774	45770973	0	NO	NA	NA	NO	NO	NO	NO	NO
LG1	miR6109	45771033	45771201	0	NO	NA	NA	YES	NO	NO	NO	NO
LG1	miR6110	45772128	45772216	0	NO	NA	NA	YES	NO	NO	NO	NO
LG1	miR6108	45773582	45773767	0	NO	NA	NA	YES	NO	NO	NO	NO
LG1	miR6112	45802763	45802911	0	NO	NA	NA	YES	NO	NO	NO	NO
LG1	miR6105	45802800	45803008	0	NO	NA	C_cardunculus_joined_c24118	YES	NO	NO	NO	NO
LG1	miR6112	45820686	45820830	0	NO	NA	NA	YES	NO	Low_complexity	NO	NO
LG1	miR6108	45862915	45863122	0	NO	NA	Scolymus_rep_c23331	NO	NO	NO	NO	NO
LG1	miR6108	45880509	45880706	211	YES	NA	NA	YES	NO	NO	NO	NO
LG1	miR6108	45931976	45932109	0	NO	NA	NA	NO	NO	NO	NO	NO
LG1	miR6108	45964747	45964938	0	NO	NA	NA	YES	NO	NO	NO	NO
LG1	miR6105	46002954	46003208	0	NO	NA	NA	YES	SSR	Low_complexity	NO	NO
LG1	miR6108	46081568	46081767	0	NO	NA	NA	YES	NO	NO	NO	NO
LG1	miR6108	46276529	46276736	0	NO	NA	C_cardunculus_joined_rep_c6003	YES	NO	Low_complexity	NO	NO
LG1	miR6112	46278020	46278221	0	NO	NA	NA	YES	NO	NO	NO	NO
LG1	miR6108	46450735	46450938	0	NO	NA	NA	YES	NO	NO	NO	NO
LG1	miR6112	46797059	46797147	0	NO	NA	NA	YES	NO	NO	NO	NO
LG1	miR6112	46800339	46800437	0	NO	NA	NA	YES	NO	NO	NO	NO
LG1	miR6108	47274281	47274470	0	NO	NA	NA	YES	NO	NO	DNA_transposon	NO
LG1	miR6112	47288515	47288659	0	NO	NA	NA	YES	SSR	NO	NO	NO
LG1	miR6105	47288551	47288781	1	NO	gi|211734397|gb|GE577073.1|GE577073	NA	YES	SSR	NO	NO	NO
LG1	miR6108	47338469	47338715	0	NO	NA	NA	YES	SSR	NO	DNA_transposon	NO
LG1	miR6112	47575776	47575875	0	NO	NA	NA	YES	NO	NO	NO	NO
LG1	miR6108	47831950	47832159	0	NO	NA	NA	YES	NO	NO	NO	NO
LG1	miR6108	47832087	47832296	0	NO	NA	C_cardunculus_joined_rep_c2220	YES	NO	NO	NO	NO
LG1	miR6108	47849935	47850193	0	NO	NA	NA	YES	SSR	NO	NO	NO
LG1	miR6112	47913096	47913236	0	NO	NA	NA	YES	NO	NO	DNA_transposon	NO
LG1	miR6112	47974697	47974816	0	NO	NA	NA	YES	NO	NO	NO	NO
LG1	miR6112	47999276	47999357	0	NO	NA	NA	YES	NO	NO	NO	NO
LG1	miR6108	48057733	48057915	0	NO	gi|211771489|gb|GE613118.1|GE613118	NA	YES	NO	NO	NO	NO
LG1	miR6108	48106316	48106521	1	NO	NA	NA	YES	NO	NO	NO	NO
LG1	miR6112	48108099	48108227	0	NO	NA	NA	YES	NO	NO	NO	NO
LG1	miR6105	48108137	48108357	0	NO	gi|211734397|gb|GE577073.1|GE577073	NA	YES	NO	NO	NO	NO
LG1	miR6105	48208379	48208604	0	NO	NA	C_cardunculus_joined_rep_c15882	YES	NO	NO	NO	NO
LG1	miR6112	48278359	48278553	0	NO	gi|211745147|gb|GE586157.1|GE586157	NA	YES	NO	Low_complexity	NO	NO
LG1	miR6105	48359683	48359894	0	NO	NA	Altilis_rep_c27609	YES	NO	NO	NO	NO
LG1	miR6112	48378020	48378254	0	NO	gi|211748900|gb|GE589893.1|GE589893	C_cardunculus_joined_rep_c15882	YES	NO	NO	DNA_transposon	NO
LG1	miR6108	48448597	48448674	1	NO	NA	NA	YES	NO	NO	NO	NO
LG1	miR6115	48523533	48523679	0	NO	NA	NA	YES	NO	NO	NO	NO
LG1	miR6115	48534616	48534916	0	NO	NA	NA	NO	NO	NO	NO	NO
LG1	miR6108	48797439	48797635	0	NO	NA	NA	YES	NO	NO	NO	NO
LG1	miR6115	48831646	48831877	1	NO	NA	NA	YES	SSR	NO	NO	NO
LG1	miR6109	49311263	49311366	0	NO	NA	NA	NO	NO	NO	NO	NO
LG1	miR6109	49311305	49311408	0	NO	gi|211759321|gb|GE597991.1|GE597991	Scolymus_c36941	YES	NO	Low_complexity	NO	NO
LG1	miR6115	49348847	49349059	1	NO	NA	C_cardunculus_joined_c26892	YES	SSR	NO	NO	NO
LG1	miR6110	49392302	49392501	0	NO	NA	NA	YES	NO	NO	NO	NO
LG1	miR6108	49412696	49412909	0	NO	NA	NA	YES	SSR	NO	NO	NO
LG1	miR6109	49436449	49436534	0	NO	NA	Scolymus_c36941	YES	NO	NO	NO	NO
LG1	miR6108	49448652	49448839	0	NO	NA	NA	YES	NO	NO	NO	NO
LG1	miR6108	49644318	49644550	11	YES	NA	C_cardunculus_joined_rep_c22312	YES	NO	NO	NO	NO
LG1	miR6108	49714755	49715021	0	NO	NA	NA	YES	SSR	NO	NO	NO
LG10	miR6115	86892	87079	0	NO	NA	NA	NO	NO	NO	NO	NO
LG10	miR6105	275087	275335	0	NO	gi|211734397|gb|GE577073.1|GE577073	NA	YES	SSR	NO	NO	NO
LG10	miR6108	293467	293675	0	NO	NA	NA	YES	NO	NO	NO	NO
LG10	miR6115	444900	445120	0	NO	NA	NA	YES	NO	NO	NO	NO
LG10	miR6108	490897	491145	1	NO	NA	NA	YES	NO	NO	NO	NO
LG10	miR6112	566634	566846	0	NO	NA	NA	YES	NO	NO	NO	NO
LG10	miR6105	746231	746426	0	NO	NA	NA	YES	NO	NO	NO	NO
LG10	miR6112	826037	826224	0	NO	NA	NA	YES	NO	low_compelxity	NO	NO
LG10	miR6105	856039	856289	0	NO	gi|211734397|gb|GE577073.1|GE577073	NA	YES	SSR	low_compelxity	NO	NO
LG10	miR6105	884858	885141	0	NO	NA	C_cardunculus_joined_rep_c2168	YES	SSR	low_compelxity	NO	NO
LG10	miR6112	954253	954556	0	NO	NA	NA	YES	SSR	NO	NO	NO
LG10	miR6108	994328	994445	0	NO	NA	Altilis_c11394	YES	NO	NO	NO	NO
LG10	miR6105	1001861	1002081	0	NO	NA	NA	NO	NO	NO	NO	NO
LG10	miR6105	1005769	1006038	0	NO	gi|211734397|gb|GE577073.1|GE577073	NA	YES	SSR	low_compelxity	NO	NO
LG10	miR6112	1029749	1030037	0	NO	NA	NA	YES	SSR	low_compelxity	NO	NO
LG10	miR6105	1094297	1094517	0	NO	gi|211769954|gb|GE608202.1|GE608202	C_cardunculus_joined_rep_c334	YES	NO	NO	NO	NO
LG10	miR6108	1405097	1405254	0	NO	NA	NA	YES	NO	NO	NO	NO
LG10	miR6108	1439770	1439953	0	NO	NA	NA	YES	NO	NO	NO	NO
LG10	miR6108	1439896	1440209	0	NO	NA	NA	YES	SSR	NO	NO	NO
LG10	miR6105	1451006	1451220	0	NO	NA	NA	YES	NO	NO	NO	NO
LG10	miR6112	1453388	1453652	0	NO	NA	NA	YES	SSR	NO	NO	NO
LG10	miR6112	1619202	1619344	0	NO	gi|211734397|gb|GE577073.1|GE577073	NA	YES	NO	NO	DNA_transposon	NO
LG10	miR6112	1629110	1629287	0	NO	NA	NA	YES	NO	NO	NO	NO
LG10	miR6112	1634315	1634444	0	NO	gi|211753724|gb|GE594347.1|GE594347	C_cardunculus_joined_rep_c3738	YES	SSR	NO	NO	NO
LG10	miR6108	1647673	1647936	0	NO	NA	NA	YES	SSR	NO	NO	NO
LG10	miR6105	1650659	1650924	0	NO	gi|211734397|gb|GE577073.1|GE577073	NA	YES	SSR	NO	NO	NO
LG10	miR6112	1674960	1675120	0	NO	gi|211745147|gb|GE586157.1|GE586157	C_cardunculus_joined_rep_c20624	NO	NO	NO	NO	NO
LG10	miR6105	1800581	1800750	28	YES	gi|211769954|gb|GE608202.1|GE608202	Sylvestris_c41983	YES	NO	NO	NO	NO
LG10	miR6108	1830077	1830320	0	NO	NA	NA	YES	NO	NO	NO	NO
LG10	miR6108	1830217	1830460	0	NO	gi|211767594|gb|GE605114.1|GE605114	NA	YES	NO	NO	NO	NO
LG10	miR6112	1923089	1923354	0	NO	NA	NA	YES	NO	low_compelxity	NO	NO
LG10	miR6105	1923125	1923335	0	NO	gi|211769954|gb|GE608202.1|GE608202	C_cardunculus_joined_rep_c334	YES	NO	low_compelxity	NO	NO
LG10	miR6108	2054634	2054924	0	NO	NA	NA	NO	NO	NO	NO	NO
LG10	miR6108	2054760	2054958	0	NO	NA	NA	NO	NO	NO	NO	NO
LG10	miR6112	2150202	2150327	0	NO	gi|211734397|gb|GE577073.1|GE577073	C_cardunculus_joined_rep_c7332	YES	NO	NO	NO	NO
LG10	miR6108	2338158	2338357	0	NO	NA	NA	NO	NO	NO	NO	NO
LG10	miR6112	2366867	2367047	0	NO	NA	NA	YES	NO	NO	NO	NO
LG10	miR6105	2537201	2537425	0	NO	NA	NA	YES	SSR	NO	NO	NO
LG10	miR6108	2659798	2659980	0	NO	NA	NA	YES	NO	NO	NO	NO
LG10	miR6112	2669985	2670238	0	NO	NA	NA	YES	SSR	NO	NO	NO
LG10	miR6105	2670021	2670242	0	NO	NA	NA	YES	SSR	NO	NO	NO
LG10	miR6108	2940983	2941108	0	NO	NA	NA	YES	NO	NO	NO	NO
LG10	miR6108	3112036	3112196	0	NO	NA	NA	YES	NO	NO	NO	NO
LG10	miR6112	3250295	3250547	0	NO	NA	NA	YES	SSR	NO	NO	NO
LG10	miR6105	3250332	3250532	0	NO	gi|211734397|gb|GE577073.1|GE577073	Altilis_rep_c24555	YES	SSR	NO	NO	NO
LG10	miR6115	3251315	3251453	0	NO	NA	NA	NO	NO	NO	NO	NO
LG10	miR6115	3475163	3475506	0	NO	NA	NA	YES	NO	NO	NO	NO
LG10	miR6109	3486677	3486770	0	NO	gi|211734503|gb|GE577335.1|GE577335	Scolymus_c36941	YES	NO	NO	NO	NO
LG10	miR6112	3492282	3492480	0	NO	NA	C_cardunculus_joined_rep_c334	YES	NO	NO	NO	NO
LG10	miR6112	3511323	3511468	0	NO	NA	C_cardunculus_joined_rep_c334	YES	NO	low_compelxity	NO	NO
LG10	miR6105	3511359	3511608	0	NO	gi|211769954|gb|GE608202.1|GE608202	Sylvestris_c41983	YES	NO	low_compelxity	NO	NO
LG10	miR6108	3533620	3533802	0	NO	NA	NA	YES	NO	NO	NO	NO
LG10	miR6108	3580225	3580415	0	NO	NA	NA	NO	NO	NO	NO	NO
LG10	miR6112	3664169	3664270	0	NO	NA	NA	YES	SSR	NO	NO	NO
LG10	miR6115	3687690	3687816	0	NO	gi|211769566|gb|GE605474.1|GE605474	Altilis_rep_c22847	NO	NO	NO	NO	NO
LG10	miR6112	3688165	3688447	0	NO	NA	NA	YES	SSR	NO	NO	NO
LG10	miR6105	3688203	3688485	0	NO	NA	NA	YES	SSR	NO	NO	NO
LG10	miR6108	3689321	3689472	0	NO	NA	NA	NO	NO	NO	NO	NO
LG10	miR6108	3869994	3870273	0	NO	NA	NA	YES	NO	NO	NO	NO
LG10	miR6108	3870296	3870463	0	NO	NA	NA	NO	NO	NO	NO	NO
LG10	miR6108	4074119	4074322	0	NO	NA	Sylvestris_rep_c37596	YES	NO	NO	NO	NO
LG10	miR6108	4164826	4165003	0	NO	NA	NA	YES	NO	NO	NO	NO
LG10	miR5185	4187138	4187203	0	NO	NA	NA	YES	NO	NO	NO	LTR_transposon
LG10	miR6112	4324270	4324401	0	NO	gi|211751508|gb|GE589745.1|GE589745	C_cardunculus_joined_rep_c20624	YES	NO	low_compelxity	NO	NO
LG10	miR6105	4324296	4324488	0	NO	NA	NA	YES	NO	low_compelxity	NO	NO
LG10	miR6110	4357312	4357565	0	NO	NA	NA	YES	NO	NO	NO	NO
LG10	miR6112	4573048	4573176	0	NO	NA	C_cardunculus_joined_rep_c20624	YES	NO	NO	NO	NO
LG10	miR6112	5071126	5071373	0	NO	NA	NA	YES	SSR	NO	NO	NO
LG10	miR6105	5071423	5071643	0	NO	gi|211734397|gb|GE577073.1|GE577073	NA	YES	SSR	NO	NO	NO
LG10	miR6110	5076710	5076816	0	NO	NA	NA	YES	NO	NO	NO	NO
LG10	miR6108	5245334	5245494	0	NO	NA	NA	YES	NO	NO	NO	NO
LG10	miR6108	5469448	5469602	0	NO	NA	NA	NO	NO	NO	NO	NO
LG10	miR6108	5469544	5469698	0	NO	NA	NA	YES	NO	NO	DNA_transposon	NO
LG10	miR6108	5469822	5470000	0	NO	NA	NA	YES	NO	NO	DNA_transposon	NO
LG10	miR6108	5473080	5473196	0	NO	NA	NA	YES	NO	NO	NO	NO
LG10	miR6105	5518629	5518855	0	NO	NA	NA	YES	NO	low_compelxity	NO	NO
LG10	miR414	6472135	6472259	0	NO	NA	Sylvestris_rep_c25562	YES	SSR	NO	NO	NO
LG10	miR6108	6955843	6956033	0	NO	NA	NA	YES	NO	NO	NO	NO
LG10	miR6105	7271214	7271390	0	NO	NA	NA	YES	NO	NO	NO	NO
LG10	miR6112	7271417	7271698	0	NO	gi|211734397|gb|GE577073.1|GE577073	Sylvestris_c25389	YES	SSR	NO	NO	NO
LG10	miR6108	8133469	8133622	0	NO	NA	NA	YES	NO	NO	NO	NO
LG10	miR6108	8527343	8527593	0	NO	NA	NA	YES	NO	NO	NO	NO
LG10	miR6108	8527468	8527718	0	NO	NA	NA	YES	NO	NO	NO	NO
LG10	miR6105	9410572	9410689	0	NO	NA	C_cardunculus_joined_rep_c334	YES	NO	NO	NO	NO
LG10	miR6112	9410798	9410925	0	NO	NA	Altilis_rep_c24555	YES	NO	NO	NO	NO
LG10	miR6105	9423121	9423330	0	NO	gi|211769954|gb|GE608202.1|GE608202	Sylvestris_rep_c30225	YES	NO	low_compelxity	NO	NO
LG10	miR6108	10280377	10280621	0	NO	NA	NA	YES	SSR	NO	NO	NO
LG10	miR6108	10285809	10286080	0	NO	NA	NA	YES	SSR	NO	NO	NO
LG10	miR6108	10322059	10322242	0	NO	NA	NA	YES	NO	NO	NO	NO
LG10	miR6109	10986367	10986459	0	NO	NA	NA	YES	NO	NO	NO	NO
LG10	miR6108	11148239	11148406	0	NO	NA	NA	YES	NO	NO	NO	NO
LG10	miR6105	11567359	11567568	0	NO	NA	C_cardunculus_joined_rep_c334	YES	NO	NO	NO	NO
LG10	miR408	11580614	11580743	690	YES	gi|211766137|gb|GE605886.1|GE605886	Altilis_rep_c32899	NO	NO	NO	NO	NO
LG10	miR394	13055309	13055375	0	NO	NA	NA	YES	NO	NO	NO	NO
LG10	miR6117	13096477	13096630	0	NO	NA	NA	YES	SSR	NO	NO	NO
LG10	miR6108	13162953	13163150	0	NO	NA	NA	NO	NO	NO	NO	NO
LG10	miR6108	13510773	13510989	0	NO	NA	NA	YES	SSR	NO	NO	NO
LG10	miR6108	13510909	13511180	1	NO	gi|211767594|gb|GE605114.1|GE605114	C_cardunculus_joined_rep_c9774	YES	SSR	NO	NO	NO
LG10	miR6108	13805874	13806029	0	NO	NA	C_cardunculus_joined_rep_c6003	NO	NO	NO	NO	NO
LG10	miR6108	13805898	13806077	0	NO	NA	NA	NO	NO	NO	NO	NO
LG10	miR6108	14171554	14171762	0	NO	NA	NA	YES	SSR	NO	NO	NO
LG10	miR6108	14485553	14485726	0	NO	NA	NA	YES	NO	NO	NO	NO
LG10	miR6110	14812234	14812411	8	NO	NA	NA	YES	NO	NO	NO	NO
LG10	miR6112	14887342	14887619	0	NO	NA	NA	YES	SSR	low_compelxity	NO	NO
LG10	miR6112	15003323	15003462	0	NO	NA	NA	YES	NO	NO	NO	NO
LG10	miR6105	15003359	15003565	0	NO	NA	NA	YES	NO	NO	NO	NO
LG10	miR6105	15242571	15242699	0	NO	NA	NA	YES	SSR	NO	NO	NO
LG10	miR6105	15242819	15243083	0	NO	gi|211734397|gb|GE577073.1|GE577073	Sylvestris_rep_c30225	YES	SSR	NO	NO	NO
LG10	miR6108	15324439	15324634	0	NO	NA	NA	YES	NO	NO	NO	NO
LG10	miR6110	15324902	15324994	0	NO	NA	NA	YES	NO	NO	NO	NO
LG10	miR6115	15616206	15616429	0	NO	NA	NA	YES	SSR	NO	NO	NO
LG10	miR6108	15616484	15616606	0	NO	NA	NA	NO	NO	NO	NO	NO
LG10	miR6115	15621653	15621889	0	NO	NA	NA	YES	SSR	NO	NO	NO
LG10	miR6108	15630535	15630794	0	NO	gi|211752858|gb|GE594596.1|GE594596	Scolymus_rep_c23331	YES	SSR	NO	NO	NO
LG10	miR6108	15671961	15672243	0	NO	NA	NA	YES	SSR	NO	NO	NO
LG10	miR6116	16205578	16205758	0	NO	NA	NA	NO	NO	NO	NO	NO
LG10	miR6116	16205721	16205901	0	NO	NA	NA	NO	NO	NO	NO	NO
LG10	miR6112	16237858	16237999	22	YES	NA	NA	YES	SSR	NO	NO	NO
LG10	miR6108	16395896	16396084	0	NO	NA	NA	YES	NO	NO	NO	NO
LG10	miR6108	16438969	16439237	0	NO	NA	NA	YES	NO	NO	NO	NO
LG10	miR6105	16596655	16596744	0	NO	gi|211734397|gb|GE577073.1|GE577073	NA	YES	SSR	NO	NO	NO
LG10	miR6105	17249038	17249333	2	NO	gi|211734397|gb|GE577073.1|GE577073	NA	YES	NO	NO	DNA_transposon	NO
LG10	miR6108	17295581	17295781	0	NO	NA	Altilis_c39775	YES	NO	NO	NO	NO
LG10	miR6112	17332715	17332963	0	NO	NA	NA	YES	SSR	NO	NO	NO
LG10	miR6105	17332752	17332963	0	NO	gi|211769954|gb|GE608202.1|GE608202	NA	YES	SSR	NO	NO	NO
LG10	miR6117	17345633	17345722	0	NO	NA	NA	YES	SSR	NO	NO	NO
LG10	miR6112	17503890	17504148	0	NO	NA	NA	YES	SSR	NO	NO	NO
LG10	miR6115	17527567	17527640	0	NO	NA	NA	YES	NO	NO	NO	NO
LG10	miR6108	17630380	17630590	0	NO	NA	NA	YES	NO	NO	NO	NO
LG10	miR6110	17760879	17760981	0	NO	NA	NA	YES	NO	NO	NO	NO
LG10	miR6114	17865213	17865498	35	YES	NA	NA	NO	NO	NO	NO	NO
LG10	miR6114	17865294	17865427	0	NO	NA	NA	NO	NO	NO	NO	NO
LG10	miR6112	17996042	17996173	0	NO	gi|211751508|gb|GE589745.1|GE589745	C_cardunculus_joined_rep_c20624	YES	NO	NO	NO	NO
LG10	miR6108	18195951	18196151	0	NO	NA	C_cardunculus_joined_rep_c9774	YES	NO	NO	NO	NO
LG10	miR6112	18217647	18217888	0	NO	NA	NA	YES	NO	low_compelxity	NO	NO
LG10	miR6105	18217684	18217891	0	NO	gi|211734397|gb|GE577073.1|GE577073	NA	YES	NO	low_compelxity	NO	NO
LG10	miR6105	18533355	18533624	0	NO	gi|211734397|gb|GE577073.1|GE577073	NA	YES	SSR	NO	NO	NO
LG10	miR5181	18722219	18722435	0	NO	NA	NA	YES	NO	NO	NO	NO
LG10	miR6112	18888570	18888814	0	NO	NA	NA	YES	SSR	NO	NO	NO
LG10	miR6108	19376556	19376764	1	NO	NA	NA	YES	NO	NO	NO	NO
LG10	miR6108	19395576	19395770	0	NO	NA	NA	YES	NO	NO	NO	NO
LG10	miR6108	19395702	19395896	0	NO	NA	Altilis_rep_c29789	YES	NO	NO	NO	NO
LG10	miR6109	19543718	19543786	0	NO	NA	Scolymus_rep_c19413	YES	NO	NO	NO	NO
LG10	miR6109	19556951	19557023	0	NO	gi|211734503|gb|GE577335.1|GE577335	NA	YES	NO	NO	NO	NO
LG10	miR6115	19806012	19806153	0	NO	NA	NA	YES	NO	NO	NO	NO
LG10	miR6108	20145854	20146005	0	NO	NA	NA	NO	NO	NO	NO	NO
LG10	miR6112	20146543	20146842	0	NO	NA	NA	YES	SSR	low_compelxity	NO	NO
LG10	miR6105	20146579	20146876	0	NO	NA	NA	YES	SSR	low_compelxity	NO	NO
LG10	miR6108	20254588	20254703	0	NO	NA	NA	NO	NO	NO	NO	NO
LG10	miR6108	20364890	20365092	0	NO	NA	NA	YES	NO	NO	NO	NO
LG10	miR6108	20474364	20474564	0	NO	gi|211762235|gb|GE603050.1|GE603050	C_cardunculus_joined_rep_c27621	YES	NO	low_compelxity	NO	NO
LG10	miR6115	20609934	20610099	0	NO	NA	NA	YES	NO	NO	NO	NO
LG10	miR6105	20719549	20719812	0	NO	NA	NA	YES	SSR	NO	NO	NO
LG10	miR6109	20777981	20778040	0	NO	NA	C_cardunculus_joined_rep_c17289	YES	NO	NO	NO	NO
LG10	miR6109	20883710	20883822	0	NO	gi|211759321|gb|GE597991.1|GE597991	Scolymus_c36941	YES	NO	NO	NO	NO
LG10	miR6109	20928825	20928988	0	NO	NA	NA	YES	NO	NO	NO	NO
LG10	miR6105	21024542	21024791	0	NO	NA	NA	YES	NO	NO	NO	NO
LG10	miR6108	21064977	21065145	0	NO	NA	NA	YES	NO	NO	NO	NO
LG10	miR6108	21463491	21463782	0	NO	NA	NA	YES	SSR	NO	NO	NO
LG10	miR6108	21678709	21678905	0	NO	NA	NA	YES	NO	NO	NO	NO
LG10	miR6110	21721858	21722177	0	NO	NA	NA	YES	NO	NO	NO	NO
LG10	miR6115	21736976	21737214	2	NO	NA	NA	YES	NO	NO	NO	NO
LG10	miR6110	21807619	21807815	0	NO	NA	NA	YES	NO	NO	NO	NO
LG10	miR6105	21926279	21926485	0	NO	NA	C_cardunculus_joined_rep_c334	YES	NO	low_compelxity	NO	NO
LG10	miR6105	21927139	21927322	0	NO	NA	NA	YES	NO	low_compelxity	NO	NO
LG10	miR6105	21957862	21958106	0	NO	gi|211734397|gb|GE577073.1|GE577073	NA	YES	NO	NO	NO	NO
LG10	miR6108	22018846	22019030	0	NO	NA	NA	YES	NO	NO	NO	NO
LG10	miR6112	22066950	22067092	0	NO	NA	NA	YES	SSR	NO	NO	NO
LG10	miR6105	22066977	22067222	0	NO	gi|211753160|gb|GE591703.1|GE591703	NA	YES	SSR	NO	NO	NO
LG10	miR6108	22286361	22286500	0	NO	NA	NA	NO	NO	NO	NO	NO
LG10	miR6112	22288188	22288398	0	NO	NA	NA	YES	NO	NO	NO	NO
LG10	miR6105	22288225	22288435	0	NO	NA	NA	YES	NO	NO	NO	NO
LG10	miR6109	22307383	22307457	0	NO	gi|211749408|gb|GE590869.1|GE590869	Scolymus_c36941	YES	NO	NO	NO	NO
LG10	miR6108	22444033	22444278	0	NO	NA	NA	YES	NO	NO	NO	NO
LG10	miR6112	22536859	22536975	0	NO	NA	NA	YES	NO	NO	NO	NO
LG10	miR6108	22596172	22596326	0	NO	gi|211752858|gb|GE594596.1|GE594596	NA	YES	NO	NO	NO	NO
LG10	miR6108	22615735	22615910	0	NO	NA	C_cardunculus_joined_rep_c22312	YES	NO	NO	NO	NO
LG10	miR6105	22658854	22659103	0	NO	NA	NA	YES	SSR	NO	NO	NO
LG10	miR6108	22881127	22881331	0	NO	NA	NA	YES	NO	NO	NO	NO
LG10	miR6105	22977908	22978167	2	NO	NA	Scolymus_rep_c17285	YES	SSR	NO	NO	NO
LG10	miR6112	23117095	23117211	0	NO	NA	NA	YES	NO	NO	DNA_transposon	NO
LG10	miR6112	23345176	23345406	0	NO	NA	NA	YES	NO	NO	NO	NO
LG10	miR6105	23345212	23345442	0	NO	gi|211763830|gb|GE604022.1|GE604022	NA	YES	NO	NO	NO	NO
LG10	miR6112	23375884	23376058	0	NO	NA	NA	YES	SSR	NO	DNA_transposon	NO
LG10	miR6105	23375920	23376095	2	NO	NA	NA	YES	SSR	NO	DNA_transposon	NO
LG10	miR172	23675266	23675336	0	NO	NA	NA	NO	NO	NO	NO	NO
LG10	miR172	23675315	23675385	0	NO	NA	NA	NO	NO	NO	NO	NO
LG10	miR1030	23845969	23846374	0	NO	NA	NA	YES	SSR	NO	NO	NO
LG10	miR530	23845970	23846375	0	NO	NA	NA	YES	SSR	NO	NO	NO
LG10	miR6108	23846527	23846688	0	NO	NA	NA	YES	NO	NO	NO	NO
LG10	miR6108	23846636	23846797	0	NO	NA	NA	YES	NO	NO	NO	NO
LG10	miR6112	23892829	23893036	0	NO	NA	NA	YES	NO	NO	NO	NO
LG10	miR6112	23893427	23893585	0	NO	NA	NA	YES	SSR	NO	NO	NO
LG10	miR6112	24067008	24067183	1	NO	NA	NA	YES	NO	NO	NO	NO
LG10	miR6105	24138671	24138873	0	NO	NA	NA	YES	SSR	NO	NO	NO
LG10	miR6108	24142571	24142741	0	NO	NA	NA	YES	NO	NO	NO	NO
LG10	miR6108	24142935	24143121	0	NO	NA	NA	YES	NO	NO	NO	NO
LG10	miR6108	24272614	24272874	0	NO	NA	NA	YES	SSR	NO	NO	NO
LG10	miR6108	24548752	24549152	0	NO	NA	NA	YES	SSR	NO	NO	NO
LG10	miR6112	24655661	24655846	0	NO	gi|211745147|gb|GE586157.1|GE586157	C_cardunculus_joined_rep_c20624	YES	SSR	low_compelxity	NO	NO
LG10	miR6112	24666666	24666805	0	NO	NA	NA	YES	SSR	NO	DNA_transposon	NO
LG10	miR169	24719013	24719185	0	NO	NA	C_cardunculus_joined_rep_c5164	NO	NO	NO	NO	NO
LG10	miR169	24731511	24731683	13	YES	NA	C_cardunculus_joined_rep_c5164	NO	NO	NO	NO	NO
LG10	miR169	24731731	24731900	16	YES	NA	C_cardunculus_joined_c3803	NO	NO	NO	NO	NO
LG10	miR169	24750764	24750936	0	NO	NA	C_cardunculus_joined_rep_c5164	NO	NO	NO	NO	NO
LG10	miR169	24759730	24759902	4	NO	NA	C_cardunculus_joined_rep_c5164	NO	NO	NO	NO	NO
LG10	miR169	24759948	24760121	3	NO	NA	C_cardunculus_joined_rep_c5164	NO	NO	NO	NO	NO
LG10	miR169	24764128	24764274	13	YES	NA	C_cardunculus_joined_rep_c5164	NO	NO	NO	NO	NO
LG10	miR169	24764866	24765037	15	YES	NA	C_cardunculus_joined_rep_c5164	NO	NO	NO	NO	NO
LG10	miR169	24780069	24780215	12	YES	NA	C_cardunculus_joined_rep_c5164	NO	NO	NO	NO	NO
LG10	miR169	24780289	24780459	8	NO	NA	C_cardunculus_joined_c3803	NO	NO	NO	NO	NO
LG10	miR169	24783934	24784098	19	YES	NA	NA	NO	NO	NO	NO	NO
LG10	miR6108	24839588	24839786	0	NO	NA	NA	YES	NO	NO	NO	NO
LG10	miR6112	24865208	24865341	0	NO	NA	C_cardunculus_joined_c10400	YES	NO	NO	NO	NO
LG10	miR6112	24897776	24897904	0	NO	NA	C_cardunculus_joined_rep_c20624	YES	NO	NO	NO	NO
LG10	miR6105	24897804	24898036	0	NO	NA	NA	YES	NO	NO	NO	NO
LG10	miR6105	24987272	24987483	0	NO	NA	NA	YES	SSR	NO	DNA_transposon	NO
LG10	miR6105	25047952	25048152	0	NO	gi|211748735|gb|GE590482.1|GE590482	C_cardunculus_joined_rep_c18909	YES	NO	low_compelxity	NO	NO
LG10	miR6105	25107042	25107229	0	NO	NA	NA	YES	NO	NO	NO	NO
LG10	miR6115	25182342	25182495	0	NO	NA	NA	YES	NO	NO	NO	NO
LG10	miR6112	25273299	25273465	0	NO	NA	NA	YES	NO	NO	NO	NO
LG10	miR6105	25273334	25273525	0	NO	NA	NA	YES	NO	NO	NO	NO
LG10	miR6109	25422850	25422947	0	NO	NA	NA	YES	NO	NO	NO	NO
LG10	miR6108	25425048	25425370	0	NO	NA	NA	NO	NO	NO	NO	NO
LG10	miR6108	25425270	25425474	0	NO	NA	Scolymus_rep_c23331	NO	NO	NO	NO	NO
LG10	miR6108	25447123	25447398	0	NO	NA	NA	YES	NO	NO	NO	NO
LG10	miR6112	25455380	25455487	0	NO	NA	NA	YES	NO	NO	NO	NO
LG10	miR6112	25574424	25574521	0	NO	NA	NA	YES	SSR	low_compelxity	NO	NO
LG10	miR6105	25574463	25574650	0	NO	NA	NA	YES	SSR	low_compelxity	NO	NO
LG10	miR6112	25577269	25577558	0	NO	gi|211734397|gb|GE577073.1|GE577073	NA	YES	SSR	NO	DNA_transposon	NO
LG10	miR6110	25585320	25585430	1	NO	NA	NA	YES	NO	NO	NO	NO
LG10	miR6112	25603288	25603372	0	NO	NA	NA	YES	SSR	NO	NO	NO
LG10	miR6105	25603327	25603524	0	NO	NA	NA	YES	SSR	NO	NO	NO
LG10	miR6112	25614444	25614534	0	NO	gi|211753310|gb|GE593751.1|GE593751	C_cardunculus_joined_rep_c20624	YES	NO	NO	NO	NO
LG10	miR6112	25641688	25641868	0	NO	gi|211771386|gb|GE612560.1|GE612560	NA	YES	NO	NO	NO	NO
LG10	miR6115	25670638	25670779	0	NO	NA	NA	YES	NO	NO	NO	NO
LG10	miR6112	25815633	25815733	0	NO	gi|211745147|gb|GE586157.1|GE586157	C_cardunculus_joined_rep_c4379	NO	NO	NO	NO	NO
LG10	miR6112	25815689	25815842	177	YES	NA	NA	YES	SSR	NO	NO	NO
LG10	miR6112	25853890	25854048	0	NO	NA	NA	YES	NO	NO	NO	NO
LG10	miR6105	25853918	25854076	0	NO	NA	NA	YES	NO	NO	NO	NO
LG10	miR6112	25868038	25868166	0	NO	NA	C_cardunculus_joined_c10400	YES	NO	low_compelxity	NO	NO
LG10	miR6105	25868073	25868252	0	NO	NA	NA	YES	NO	low_compelxity	NO	NO
LG10	miR6108	25939676	25939870	0	NO	NA	NA	NO	NO	NO	NO	NO
LG10	miR6108	25939799	25939993	332	YES	gi|211750390|gb|GE589355.1|GE589355	C_cardunculus_joined_rep_c3749	YES	SSR	NO	NO	NO
LG10	miR6115	26019857	26020060	0	NO	NA	NA	YES	NO	NO	NO	NO
LG10	miR6108	26021042	26021268	0	NO	NA	NA	YES	NO	NO	NO	NO
LG10	miR6108	26064801	26065188	0	NO	NA	NA	YES	SSR	NO	NO	NO
LG10	miR6108	26064826	26065016	0	NO	NA	NA	NO	NO	NO	NO	NO
LG10	miR6108	26111657	26111925	0	NO	NA	NA	YES	SSR	NO	NO	NO
LG10	miR6115	26177392	26177607	0	NO	NA	NA	NO	NO	NO	NO	NO
LG10	miR6109	26182028	26182126	0	NO	NA	NA	YES	NO	NO	NO	NO
LG10	miR6115	26260916	26261056	0	NO	NA	NA	YES	NO	NO	NO	NO
LG10	miR6108	26310972	26311211	0	NO	NA	NA	YES	NO	NO	NO	NO
LG10	miR6112	26330062	26330196	0	NO	NA	NA	YES	NO	NO	DNA_transposon	NO
LG10	miR6105	26342472	26342700	0	NO	NA	NA	YES	NO	NO	NO	NO
LG10	miR6112	26364169	26364396	0	NO	NA	NA	YES	NO	low_compelxity	NO	NO
LG10	miR6105	26364197	26364422	0	NO	gi|211748735|gb|GE590482.1|GE590482	C_cardunculus_joined_rep_c334	YES	NO	low_compelxity	NO	NO
LG10	miR6115	26440834	26440973	0	NO	NA	NA	YES	NO	NO	NO	NO
LG10	miR6105	26448913	26449017	0	NO	gi|211734397|gb|GE577073.1|GE577073	Altilis_rep_c33285	YES	SSR	NO	NO	NO
LG10	miR6115	26582537	26582754	0	NO	NA	NA	YES	NO	NO	NO	NO
LG10	miR6112	26830973	26831112	0	NO	NA	NA	YES	NO	NO	NO	NO
LG10	miR6108	26968493	26968689	1	NO	NA	NA	YES	NO	NO	NO	NO
LG10	miR6108	26980302	26980432	0	NO	NA	NA	YES	NO	NO	NO	NO
LG10	miR6115	27024429	27024545	0	NO	NA	NA	YES	NO	NO	NO	NO
LG10	miR7757	27296359	27296436	8	NO	gi|211765339|gb|GE602905.1|GE602905	Altilis_c19652	YES	NO	NO	NO	NO
LG10	miR6115	27357695	27357786	0	NO	NA	NA	YES	NO	NO	NO	NO
LG10	miR6108	27392206	27392461	0	NO	NA	NA	YES	NO	NO	NO	NO
LG10	miR6115	27443528	27443712	0	NO	NA	Altilis_rep_c21383	YES	NO	NO	NO	NO
LG10	miR6112	27507675	27507863	0	NO	NA	NA	YES	NO	NO	NO	NO
LG10	miR6112	27546138	27546272	0	NO	NA	NA	YES	NO	NO	NO	NO
LG10	miR6112	27705387	27705598	0	NO	NA	NA	YES	SSR	NO	NO	NO
LG10	miR6105	27705423	27705634	0	NO	NA	NA	YES	SSR	NO	NO	NO
LG10	miR6108	27719712	27719894	0	NO	NA	NA	YES	NO	NO	NO	NO
LG10	miR6112	27756981	27757127	0	NO	NA	NA	YES	NO	NO	NO	NO
LG10	miR6105	27757017	27757190	0	NO	NA	NA	YES	NO	NO	NO	NO
LG10	miR6115	27926149	27926335	0	NO	NA	NA	YES	NO	NO	NO	NO
LG10	miR6115	27979133	27979342	0	NO	NA	Altilis_c39814	YES	NO	NO	NO	NO
LG10	miR6109	27985599	27985662	0	NO	NA	NA	YES	NO	NO	NO	NO
LG10	miR6115	28127820	28127967	0	NO	NA	NA	YES	NO	NO	NO	NO
LG10	miR6112	28184299	28184397	0	NO	NA	NA	YES	NO	NO	NO	NO
LG10	miR6115	28224837	28225041	0	NO	NA	NA	YES	NO	NO	NO	NO
LG10	miR6108	28241816	28241998	0	NO	NA	NA	YES	NO	NO	NO	NO
LG10	miR6112	28389406	28389692	0	NO	NA	NA	YES	NO	NO	NO	NO
LG10	miR6105	28389442	28389654	0	NO	gi|211734397|gb|GE577073.1|GE577073	NA	YES	NO	NO	NO	NO
LG10	miR6105	28442940	28443165	0	NO	NA	NA	YES	NO	NO	NO	NO
LG10	miR6115	28712617	28712834	0	NO	NA	NA	YES	NO	NO	NO	LTR_transposon
LG10	miR6108	28857234	28857432	0	NO	NA	NA	YES	NO	NO	NO	NO
LG11	miR6115	27376	27456	0	NO	NA	C_cardunculus_joined_rep_c663	YES	NO	NO	NO	NO
LG11	miR6115	199762	199972	0	NO	NA	NA	YES	NO	NO	NO	NO
LG11	miR6108	307624	307797	0	NO	NA	NA	NO	NO	NO	NO	NO
LG11	miR6108	473472	473595	0	NO	NA	NA	YES	NO	NO	NO	NO
LG11	miR6104	620519	620646	0	NO	NA	NA	YES	NO	NO	NO	NO
LG11	miR6115	624409	624473	0	NO	NA	C_cardunculus_joined_rep_c663	YES	NO	NO	NO	NO
LG11	miR6115	634924	635071	0	NO	NA	NA	YES	NO	NO	NO	NO
LG11	miR6108	635603	635761	0	NO	NA	NA	YES	NO	NO	NO	NO
LG11	miR6115	796899	797019	0	NO	NA	NA	YES	NO	NO	NO	NO
LG11	miR6108	872997	873139	0	NO	NA	NA	YES	NO	NO	NO	NO
LG11	miR6108	890689	890860	0	NO	NA	NA	YES	SSR	NO	NO	NO
LG11	miR6108	910949	911127	0	NO	NA	NA	NO	NO	NO	NO	NO
LG11	miR6108	911058	911236	19	YES	NA	NA	NO	NO	NO	NO	NO
LG11	miR6112	918593	918850	0	NO	NA	NA	YES	NO	NO	NO	NO
LG11	miR6112	936792	936934	0	NO	NA	C_cardunculus_joined_rep_c20624	NO	NO	NO	NO	NO
LG11	miR6115	942658	942867	0	NO	NA	NA	YES	SSR	NO	NO	NO
LG11	miR6115	983168	983241	0	NO	gi|211738779|gb|GE581120.1|GE581120	NA	YES	NO	NO	NO	NO
LG11	miR6115	1048781	1048954	0	NO	NA	NA	YES	NO	NO	NO	NO
LG11	miR6115	1051117	1051182	0	NO	gi|211769566|gb|GE605474.1|GE605474	Scolymus_rep_c19430	YES	NO	NO	NO	NO
LG11	miR6108	1117971	1118099	0	NO	NA	NA	YES	NO	NO	NO	NO
LG11	miR6108	1152119	1152325	1	NO	NA	NA	YES	NO	NO	NO	NO
LG11	miR6108	1174037	1174359	0	NO	gi|211759451|gb|GE595365.1|GE595365	C_cardunculus_joined_rep_c6003	YES	NO	NO	NO	NO
LG11	miR6115	1222578	1222667	0	NO	NA	NA	YES	NO	NO	NO	NO
LG11	miR6108	1243721	1244080	0	NO	NA	NA	NO	NO	NO	NO	NO
LG11	miR6108	1303683	1303881	0	NO	NA	NA	YES	NO	NO	NO	NO
LG11	miR6108	1364293	1364557	0	NO	NA	NA	YES	NO	NO	NO	NO
LG11	miR6115	1440413	1440556	0	NO	NA	NA	YES	NO	NO	NO	NO
LG11	miR6108	1526885	1527041	0	NO	NA	NA	YES	NO	NO	NO	NO
LG11	miR6112	1590825	1591183	0	NO	NA	NA	YES	SSR	NO	NO	NO
LG11	miR6105	1590861	1591208	0	NO	gi|211734397|gb|GE577073.1|GE577073	NA	YES	SSR	NO	NO	NO
LG11	miR6108	1625304	1625484	0	NO	NA	NA	NO	NO	NO	NO	NO
LG11	miR6115	1650798	1651045	0	NO	NA	C_cardunculus_joined_c26892	YES	NO	NO	NO	NO
LG11	miR6115	1668870	1668991	0	NO	NA	Altilis_c39814	YES	NO	NO	NO	NO
LG11	miR6108	1669175	1669493	0	NO	NA	NA	YES	SSR	NO	NO	LTR_transposon
LG11	miR6115	1672227	1672439	0	NO	NA	NA	YES	NO	NO	NO	NO
LG11	miR6108	1750286	1750466	0	NO	NA	NA	YES	NO	NO	NO	NO
LG11	miR6108	1750394	1750574	0	NO	NA	NA	YES	NO	NO	NO	NO
LG11	miR6105	1792707	1792926	0	NO	NA	NA	YES	NO	Low_compexity	NO	NO
LG11	miR6112	1817696	1817836	0	NO	NA	C_cardunculus_joined_rep_c20624	YES	SSR	NO	NO	NO
LG11	miR6112	2025056	2025236	0	NO	NA	C_cardunculus_joined_rep_c334	YES	NO	Low_compexity	NO	NO
LG11	miR6105	2055823	2056018	0	NO	NA	NA	YES	NO	NO	NO	NO
LG11	miR6108	2099240	2099421	0	NO	NA	NA	YES	NO	NO	NO	NO
LG11	miR6105	2153657	2153882	0	NO	gi|211759451|gb|GE595365.1|GE595365	NA	YES	SSR	NO	NO	NO
LG11	miR6112	2318686	2318812	0	NO	NA	NA	YES	NO	NO	NO	NO
LG11	miR6115	2357232	2357414	0	NO	NA	C_cardunculus_joined_rep_c663	YES	NO	NO	NO	NO
LG11	miR6112	2372802	2372918	0	NO	NA	NA	NO	NO	NO	NO	NO
LG11	miR6105	2479866	2480088	0	NO	gi|211771489|gb|GE613118.1|GE613118	NA	NO	NO	NO	NO	NO
LG11	miR6112	2587579	2587726	0	NO	NA	Scolymus_rep_c16403	YES	NO	NO	NO	NO
LG11	miR6112	2655833	2656136	0	NO	NA	NA	YES	NO	NO	NO	LTR_transposon
LG11	miR6115	2699749	2699906	0	NO	NA	NA	YES	NO	NO	NO	NO
LG11	miR6108	2707412	2707753	0	NO	gi|211759451|gb|GE595365.1|GE595365	C_cardunculus_joined_rep_c6003	YES	NO	NO	NO	NO
LG11	miR6108	2723635	2723817	0	NO	NA	NA	YES	NO	NO	NO	NO
LG11	miR6108	2748385	2748579	0	NO	NA	NA	NO	NO	NO	NO	NO
LG11	miR6108	2786589	2786702	0	NO	NA	Sylvestris_rep_c37596	YES	NO	NO	NO	NO
LG11	miR6112	2800962	2801079	0	NO	NA	NA	YES	NO	NO	NO	NO
LG11	miR6115	2846887	2847008	0	NO	NA	NA	YES	NO	NO	NO	NO
LG11	miR6105	2926696	2926890	0	NO	NA	NA	YES	NO	NO	NO	NO
LG11	miR6105	2977779	2977965	0	NO	gi|211734397|gb|GE577073.1|GE577073	NA	YES	NO	NO	NO	NO
LG11	miR6105	3030958	3031193	0	NO	gi|211734397|gb|GE577073.1|GE577073	NA	YES	SSR	NO	NO	NO
LG11	miR6105	3038146	3038348	0	NO	gi|211748735|gb|GE590482.1|GE590482	C_cardunculus_joined_rep_c334	YES	NO	NO	NO	NO
LG11	miR6108	3075480	3075684	0	NO	NA	NA	YES	NO	NO	NO	NO
LG11	miR6115	3136608	3136683	0	NO	NA	C_cardunculus_joined_c26892	YES	NO	NO	NO	NO
LG11	miR6108	3189491	3189679	0	NO	NA	NA	YES	SSR	NO	NO	NO
LG11	miR6112	3364628	3364788	0	NO	NA	NA	YES	NO	Low_compexity	NO	NO
LG11	miR6112	3372020	3372150	0	NO	NA	NA	YES	SSR	NO	NO	NO
LG11	miR6112	3455114	3455253	0	NO	NA	NA	YES	NO	NO	NO	NO
LG11	miR6105	3532196	3532461	0	NO	NA	C_cardunculus_joined_c19322	YES	SSR	NO	DNA_transposon	NO
LG11	miR6115	3552611	3552824	0	NO	NA	NA	YES	NO	NO	NO	NO
LG11	miR6105	3747325	3747598	1	NO	NA	NA	YES	SSR	Low_compexity	NO	NO
LG11	miR169	3766780	3766950	0	NO	NA	NA	YES	SSR	NO	NO	NO
LG11	miR6105	4045894	4046119	0	NO	NA	NA	YES	NO	NO	DNA_transposon	NO
LG11	miR6105	4078924	4079144	0	NO	gi|211769954|gb|GE608202.1|GE608202	C_cardunculus_joined_rep_c334	YES	NO	NO	NO	NO
LG11	miR6105	4108067	4108339	52	YES	gi|211734397|gb|GE577073.1|GE577073	C_cardunculus_joined_rep_c13296	YES	SSR	Low_compexity	NO	NO
LG11	miR6112	4124173	4124335	0	NO	NA	C_cardunculus_joined_rep_c15	YES	NO	NO	NO	NO
LG11	miR6108	4195299	4195543	0	NO	NA	NA	YES	NO	NO	DNA_transposon	NO
LG11	miR6115	4258344	4258408	0	NO	gi|211769566|gb|GE605474.1|GE605474	Scolymus_rep_c19430	NO	NO	NO	NO	NO
LG11	miR6105	4293736	4293914	0	NO	NA	NA	YES	NO	NO	NO	NO
LG11	miR6112	4406876	4407026	0	NO	NA	NA	YES	NO	NO	NO	NO
LG11	miR6112	4564144	4564343	0	NO	NA	NA	YES	NO	NO	DNA_transposon	NO
LG11	miR6105	4564180	4564379	0	NO	gi|211734397|gb|GE577073.1|GE577073	NA	YES	NO	NO	DNA_transposon	NO
LG11	miR6108	4684123	4684302	0	NO	NA	NA	YES	NO	NO	NO	NO
LG11	miR6108	4684253	4684406	0	NO	NA	NA	YES	NO	NO	NO	NO
LG11	miR6108	4684373	4684503	0	NO	gi|211771489|gb|GE613118.1|GE613118	NA	NO	NO	NO	NO	NO
LG11	miR6108	4686092	4686240	0	NO	NA	NA	YES	NO	NO	NO	NO
LG11	miR6108	4805867	4806015	0	NO	NA	NA	NO	NO	NO	NO	NO
LG11	miR6112	5121247	5121481	0	NO	NA	NA	YES	NO	NO	NO	NO
LG11	miR6105	5121283	5121469	0	NO	gi|211734397|gb|GE577073.1|GE577073	NA	YES	NO	NO	NO	NO
LG11	miR6108	5421784	5421974	0	NO	NA	NA	YES	NO	NO	NO	NO
LG11	miR6108	5421903	5422093	0	NO	NA	C_cardunculus_joined_rep_c17847	YES	NO	NO	NO	NO
LG11	miR6112	5442045	5442139	0	NO	gi|211745147|gb|GE586157.1|GE586157	C_cardunculus_joined_rep_c20624	YES	NO	NO	NO	NO
LG11	miR6105	5442073	5442238	0	NO	NA	NA	YES	NO	NO	NO	NO
LG11	miR6108	5547359	5547623	0	NO	NA	NA	YES	SSR	NO	NO	NO
LG11	miR6108	5772090	5772283	0	NO	NA	NA	YES	NO	NO	NO	NO
LG11	miR6108	5772230	5772423	0	NO	NA	NA	YES	NO	NO	NO	NO
LG11	miR6112	5849518	5849642	0	NO	NA	NA	YES	NO	Low_compexity	NO	NO
LG11	miR6110	6140022	6140317	0	NO	gi|211757206|gb|GE598737.1|GE598737	NA	YES	NO	NO	NO	NO
LG11	miR6112	6156053	6156196	0	NO	NA	NA	YES	NO	NO	NO	NO
LG11	miR6108	6247205	6247395	0	NO	NA	NA	YES	NO	NO	NO	NO
LG11	miR171	6266564	6266769	0	NO	NA	NA	NO	NO	NO	NO	NO
LG11	miR6108	6341276	6341471	0	NO	NA	NA	YES	NO	NO	NO	NO
LG11	miR1078	6553594	6553722	0	NO	NA	NA	NO	NO	NO	NO	NO
LG11	miR6108	6968565	6968723	0	NO	NA	NA	NO	NO	NO	NO	NO
LG11	miR6108	6980332	6980503	0	NO	NA	NA	YES	NO	NO	NO	NO
LG11	miR6112	7037364	7037752	0	NO	NA	NA	YES	SSR	Low_compexity	NO	NO
LG11	miR6108	7054771	7054840	0	NO	NA	NA	YES	NO	NO	NO	NO
LG11	miR6108	7216935	7217075	0	NO	NA	NA	NO	NO	NO	NO	NO
LG11	miR6108	7217048	7217188	0	NO	NA	NA	NO	NO	NO	NO	NO
LG11	miR6108	7357717	7357958	0	NO	NA	NA	YES	SSR	NO	NO	NO
LG11	miR6108	7357957	7358154	0	NO	NA	NA	NO	NO	NO	NO	NO
LG11	miR6105	7446692	7446884	95	YES	gi|211769954|gb|GE608202.1|GE608202	C_cardunculus_joined_rep_c17544	YES	NO	NO	NO	NO
LG11	miR6108	7460705	7460872	0	NO	NA	NA	NO	NO	NO	NO	NO
LG11	miR6108	7518304	7518464	0	NO	NA	NA	YES	NO	NO	NO	NO
LG11	miR6112	7576069	7576194	0	NO	NA	NA	YES	NO	NO	NO	NO
LG11	miR6108	7594186	7594336	0	NO	gi|211749914|gb|GE591180.1|GE591180	NA	YES	NO	NO	NO	NO
LG11	miR6115	7871288	7871522	0	NO	NA	NA	YES	NO	NO	NO	NO
LG11	miR6112	7874778	7875054	0	NO	NA	NA	YES	SSR	NO	NO	NO
LG11	miR6105	7874814	7875057	0	NO	NA	NA	YES	SSR	NO	NO	NO
LG11	miR6112	7943953	7944200	0	NO	NA	NA	YES	SSR	Low_compexity	NO	NO
LG11	miR6105	7943990	7944237	0	NO	NA	NA	YES	SSR	Low_compexity	NO	NO
LG11	miR6105	7966159	7966383	0	NO	gi|211734397|gb|GE577073.1|GE577073	NA	YES	NO	Low_compexity	NO	NO
LG11	miR6108	8041561	8041767	2	NO	NA	NA	YES	NO	NO	NO	NO
LG11	miR6108	8135183	8135408	0	NO	NA	NA	NO	NO	NO	NO	NO
LG11	miR6108	8158673	8158837	0	NO	NA	NA	NO	NO	NO	NO	NO
LG11	miR6112	8306933	8307075	0	NO	NA	NA	NO	NO	NO	NO	NO
LG11	miR6105	8306970	8307208	0	NO	gi|211734397|gb|GE577073.1|GE577073	NA	NO	NO	NO	NO	NO
LG11	miR6108	8309674	8309890	1	NO	NA	NA	YES	NO	NO	NO	NO
LG11	miR6112	8394506	8394660	0	NO	NA	NA	YES	NO	NO	NO	NO
LG11	miR6112	8407757	8407904	0	NO	NA	NA	YES	NO	NO	NO	NO
LG11	miR6105	8407794	8407974	0	NO	NA	NA	YES	NO	NO	NO	NO
LG11	miR6105	8483796	8484016	0	NO	gi|211769954|gb|GE608202.1|GE608202	C_cardunculus_joined_rep_c334	YES	NO	Low_compexity	NO	NO
LG11	miR6108	8611275	8611529	5	NO	gi|211751985|gb|GE587895.1|GE587895	C_cardunculus_joined_rep_c10385	YES	NO	NO	NO	NO
LG11	miR6108	8742406	8742652	0	NO	NA	C_cardunculus_joined_rep_c6003	YES	SSR	NO	NO	NO
LG11	miR6108	8816290	8816482	5	NO	NA	NA	YES	NO	NO	NO	NO
LG11	miR6108	8816415	8816607	1	NO	NA	C_cardunculus_joined_rep_c9774	YES	NO	NO	NO	NO
LG11	miR6108	8968652	8968935	0	NO	NA	NA	YES	SSR	NO	NO	NO
LG11	miR6112	9776238	9776377	0	NO	NA	NA	YES	NO	NO	DNA_transposon	NO
LG11	miR6105	9776274	9776475	0	NO	NA	NA	YES	NO	NO	DNA_transposon	NO
LG11	miR6112	9801568	9801765	0	NO	NA	NA	YES	NO	NO	NO	NO
LG11	miR6105	9801605	9801805	0	NO	gi|211748735|gb|GE590482.1|GE590482	C_cardunculus_joined_rep_c18909	YES	NO	NO	NO	NO
LG11	miR6112	9807159	9807270	0	NO	NA	NA	YES	NO	NO	NO	NO
LG11	miR6108	10075953	10076125	0	NO	NA	NA	YES	NO	NO	NO	NO
LG11	miR6115	10321295	10321443	0	NO	NA	NA	YES	NO	NO	NO	NO
LG11	miR6112	10543547	10543641	0	NO	NA	C_cardunculus_joined_c10400	YES	SSR	NO	NO	NO
LG11	miR6108	10565674	10565864	0	NO	NA	NA	YES	NO	NO	NO	NO
LG11	miR6112	10653879	10653998	0	NO	NA	C_cardunculus_joined_rep_c334	YES	SSR	NO	NO	NO
LG11	miR6105	10653916	10654196	0	NO	NA	Sylvestris_c41983	YES	SSR	NO	NO	NO
LG11	miR6112	10663026	10663247	0	NO	NA	NA	YES	NO	Low_compexity	NO	NO
LG11	miR6105	10663062	10663283	0	NO	gi|211769954|gb|GE608202.1|GE608202	Sylvestris_c41983	YES	NO	Low_compexity	NO	NO
LG11	miR6108	10803619	10803798	0	NO	NA	NA	YES	NO	NO	NO	NO
LG11	miR407	10812671	10812855	0	NO	NA	NA	YES	SSR	NO	NO	NO
LG11	miR6112	10917411	10917509	0	NO	NA	NA	YES	NO	NO	NO	NO
LG11	miR6112	11003799	11004002	0	NO	NA	NA	YES	SSR	NO	NO	NO
LG11	miR6105	11003835	11004067	0	NO	NA	Sylvestris_c41983	YES	SSR	Low_compexity	NO	NO
LG11	miR407	11108645	11108856	0	NO	NA	NA	NO	NO	NO	NO	NO
LG11	miR6108	11233996	11234183	0	NO	NA	NA	YES	NO	NO	NO	NO
LG11	miR6108	11240720	11240845	0	NO	NA	NA	YES	NO	NO	NO	NO
LG11	miR6108	11295565	11295757	0	NO	NA	Scolymus_rep_c23331	NO	NO	NO	NO	NO
LG11	miR6108	11295799	11295910	0	NO	NA	NA	NO	NO	NO	NO	NO
LG11	miR6105	11503707	11503925	0	NO	NA	C_cardunculus_joined_rep_c334	YES	SSR	NO	NO	NO
LG11	miR399	11816885	11817037	0	NO	NA	NA	NO	NO	NO	NO	NO
LG11	miR6112	11916220	11916387	0	NO	gi|211749853|gb|GE588662.1|GE588662	C_cardunculus_joined_rep_c9441	YES	NO	NO	NO	NO
LG11	miR6112	12056993	12057155	0	NO	NA	NA	YES	NO	NO	DNA_transposon	NO
LG11	miR6108	12172240	12172449	0	NO	NA	NA	YES	NO	NO	NO	NO
LG11	miR6117	12241182	12241268	0	NO	NA	NA	NO	NO	NO	NO	NO
LG11	miR6115	12278490	12278622	0	NO	NA	NA	YES	NO	NO	NO	NO
LG11	miR6108	12321620	12321823	1	NO	NA	NA	YES	NO	NO	NO	NO
LG11	miR6115	12322352	12322539	0	NO	NA	NA	YES	NO	NO	NO	NO
LG11	miR6108	12470679	12470883	1	NO	NA	Scolymus_rep_c23331	YES	NO	NO	NO	NO
LG11	miR6105	12482508	12482710	0	NO	gi|211769954|gb|GE608202.1|GE608202	NA	YES	NO	NO	NO	NO
LG11	miR6108	12864013	12864209	0	NO	NA	NA	YES	NO	NO	NO	NO
LG11	miR6105	12905847	12906030	0	NO	gi|211769954|gb|GE608202.1|GE608202	NA	YES	NO	NO	NO	NO
LG11	miR6108	12946770	12946974	0	NO	NA	NA	YES	NO	NO	NO	NO
LG11	miR6105	13026901	13027121	0	NO	gi|211748735|gb|GE590482.1|GE590482	C_cardunculus_joined_rep_c334	YES	SSR	NO	NO	NO
LG11	miR6109	13150784	13150890	3	NO	NA	NA	YES	NO	NO	NO	NO
LG11	miR6112	13157322	13157437	0	NO	NA	NA	YES	NO	NO	NO	NO
LG11	miR6105	13199941	13200148	145	YES	gi|211749687|gb|GE591408.1|GE591408	NA	YES	NO	NO	NO	NO
LG11	miR6112	13464445	13464587	0	NO	NA	NA	YES	NO	NO	DNA_transposon	NO
LG11	miR6112	13464617	13464865	0	NO	NA	NA	YES	SSR	NO	NO	NO
LG11	miR6105	13550279	13550488	0	NO	gi|211769954|gb|GE608202.1|GE608202	Sylvestris_c41983	YES	NO	NO	NO	NO
LG11	miR6115	13616572	13616856	0	NO	NA	NA	YES	NO	NO	NO	NO
LG11	miR6112	13778808	13778936	0	NO	NA	NA	YES	NO	NO	NO	NO
LG11	miR6115	13794224	13794380	0	NO	NA	NA	YES	NO	NO	NO	NO
LG11	miR6108	13819346	13819581	0	NO	NA	NA	NO	NO	NO	NO	NO
LG11	miR6108	13943231	13943354	0	NO	NA	NA	NO	NO	NO	NO	NO
LG11	miR6112	13991416	13991601	0	NO	NA	NA	YES	NO	NO	NO	NO
LG11	miR6108	14254639	14254805	0	NO	NA	NA	YES	NO	NO	NO	NO
LG11	miR6108	14301962	14302162	0	NO	NA	NA	YES	NO	NO	NO	NO
LG11	miR6115	14360139	14360341	0	NO	NA	NA	YES	SSR	NO	NO	NO
LG11	miR6109	14417298	14417389	0	NO	NA	Scolymus_rep_c32285	YES	NO	NO	NO	NO
LG11	miR6112	14589640	14589778	0	NO	NA	NA	YES	NO	NO	NO	NO
LG11	miR6105	14589667	14589869	0	NO	NA	NA	YES	NO	NO	NO	NO
LG11	miR6112	14701825	14701971	0	NO	NA	NA	YES	NO	Low_compexity	NO	NO
LG11	miR6105	14890430	14890630	0	NO	NA	NA	NO	NO	NO	NO	NO
LG11	miR6105	14974616	14974887	0	NO	gi|211734397|gb|GE577073.1|GE577073	NA	YES	SSR	Low_compexity	NO	NO
LG11	miR6112	15194915	15195062	0	NO	NA	NA	YES	SSR	NO	NO	NO
LG11	miR6105	15199318	15199405	0	NO	NA	NA	YES	NO	NO	NO	NO
LG11	miR6112	15199454	15199527	0	NO	NA	NA	YES	NO	Low_compexity	NO	NO
LG11	miR6105	15200153	15200373	0	NO	gi|211734397|gb|GE577073.1|GE577073	NA	YES	NO	Low_compexity	NO	NO
LG11	miR6112	15305909	15306150	2	NO	gi|211771386|gb|GE612560.1|GE612560	NA	YES	SSR	NO	NO	NO
LG11	miR6108	15353853	15354029	1	NO	NA	NA	YES	NO	NO	NO	NO
LG11	miR6115	15393614	15393867	0	NO	NA	NA	YES	NO	NO	NO	NO
LG11	miR6112	15468175	15468451	0	NO	NA	NA	YES	SSR	NO	NO	NO
LG11	miR6105	15468492	15468708	0	NO	NA	NA	YES	NO	NO	NO	NO
LG11	miR168	15502173	15502314	245	YES	NA	NA	NO	NO	NO	NO	NO
LG11	miR6108	15532132	15532336	0	NO	NA	NA	YES	NO	NO	NO	NO
LG11	miR6115	15566828	15567041	0	NO	NA	NA	YES	SSR	NO	NO	NO
LG11	miR6108	15674385	15674580	0	NO	NA	NA	YES	NO	NO	NO	NO
LG11	miR6108	15918779	15918985	0	NO	NA	NA	YES	NO	NO	NO	NO
LG11	miR6108	15941560	15941765	0	NO	NA	Scolymus_rep_c23331	NO	NO	NO	NO	NO
LG11	miR6110	15941899	15942192	0	NO	NA	NA	YES	NO	NO	NO	NO
LG11	miR6110	15941972	15942265	0	NO	NA	NA	YES	NO	NO	NO	NO
LG11	miR6110	15942504	15942658	0	NO	NA	NA	YES	NO	NO	NO	NO
LG11	miR6112	16110061	16110301	0	NO	NA	NA	YES	SSR	NO	NO	NO
LG11	miR6105	16350646	16350899	3	NO	gi|211734397|gb|GE577073.1|GE577073	NA	YES	SSR	NO	NO	NO
LG11	miR6112	16489194	16489467	0	NO	NA	NA	YES	SSR	NO	NO	NO
LG11	miR6108	16517195	16517574	0	NO	NA	NA	YES	NO	Low_compexity	NO	NO
LG11	miR6108	16644736	16644921	0	NO	NA	NA	YES	NO	NO	NO	NO
LG11	miR6108	17090508	17090768	0	NO	NA	NA	YES	SSR	NO	NO	NO
LG11	miR6112	17185356	17185751	0	NO	NA	NA	YES	SSR	NO	DNA_transposon	NO
LG11	miR6105	17185393	17185799	0	NO	NA	NA	YES	SSR	Low_compexity	DNA_transposon	NO
LG11	miR6112	17186939	17187315	0	NO	NA	NA	YES	SSR	NO	NO	NO
LG11	miR6108	17328247	17328437	0	NO	NA	NA	YES	NO	NO	NO	NO
LG11	miR6112	17335727	17335855	0	NO	NA	NA	YES	SSR	NO	NO	NO
LG11	miR6105	17335762	17336015	0	NO	gi|211734397|gb|GE577073.1|GE577073	NA	YES	SSR	NO	NO	NO
LG11	miR6105	17338265	17338515	0	NO	NA	C_cardunculus_joined_rep_c7332	YES	NO	NO	NO	NO
LG11	miR6108	17390902	17391032	0	NO	NA	NA	NO	NO	NO	NO	NO
LG11	miR6112	17403154	17403278	0	NO	NA	NA	YES	SSR	NO	NO	NO
LG11	miR6105	17403180	17403477	0	NO	NA	NA	YES	SSR	NO	NO	NO
LG11	miR6108	17404237	17404429	0	NO	NA	NA	YES	NO	NO	NO	NO
LG11	miR6108	17436952	17437130	0	NO	NA	NA	YES	NO	NO	DNA_transposon	NO
LG11	miR6108	17570788	17570988	0	NO	NA	NA	NO	NO	NO	NO	NO
LG11	miR6115	17910592	17910915	0	NO	NA	NA	YES	NO	Low_compexity	NO	NO
LG11	miR6112	18015526	18015809	0	NO	NA	NA	YES	SSR	Low_compexity	NO	NO
LG11	miR6105	18015562	18015818	0	NO	NA	NA	YES	SSR	Low_compexity	NO	NO
LG11	miR6115	18550447	18550679	0	NO	NA	NA	YES	NO	NO	NO	NO
LG11	miR6108	18595539	18595781	0	NO	NA	NA	NO	NO	NO	NO	NO
LG11	miR6108	18793432	18793645	0	NO	NA	NA	YES	NO	NO	NO	NO
LG11	miR6108	19118933	19119137	0	NO	NA	NA	YES	NO	NO	NO	NO
LG11	miR6108	19119189	19119319	0	NO	NA	NA	NO	NO	NO	NO	NO
LG11	miR6112	19340028	19340148	0	NO	NA	NA	NO	NO	NO	NO	NO
LG11	miR6112	19405479	19405616	0	NO	NA	C_cardunculus_joined_rep_c334	YES	NO	NO	NO	NO
LG11	miR6115	19543388	19543464	1	NO	NA	NA	YES	NO	NO	NO	NO
LG11	miR6112	19604163	19604469	0	NO	gi|211734397|gb|GE577073.1|GE577073	NA	YES	NO	NO	DNA_transposon	NO
LG11	miR6108	19641163	19641279	0	NO	NA	NA	NO	NO	NO	NO	NO
LG11	miR6108	19663279	19663521	0	NO	NA	NA	YES	SSR	NO	NO	NO
LG11	miR6108	19787693	19787879	9	NO	NA	NA	YES	NO	NO	NO	NO
LG11	miR6112	20201352	20201473	0	NO	NA	NA	YES	NO	NO	DNA_transposon	NO
LG11	miR6105	20201380	20201617	0	NO	NA	NA	YES	NO	NO	DNA_transposon	NO
LG11	miR6112	20204248	20204349	0	NO	NA	NA	YES	NO	NO	NO	NO
LG11	miR6108	20304758	20305099	1	NO	NA	NA	YES	SSR	Low_compexity	NO	NO
LG11	miR6110	20388980	20389092	0	NO	NA	NA	YES	NO	NO	NO	NO
LG11	miR6108	20496734	20496929	0	NO	NA	NA	YES	NO	NO	NO	NO
LG11	miR6108	20597138	20597424	0	NO	NA	NA	YES	NO	NO	NO	NO
LG11	miR6112	21502643	21502819	0	NO	NA	NA	YES	NO	NO	NO	NO
LG11	miR6108	21563894	21564198	0	NO	NA	NA	YES	SSR	NO	NO	NO
LG11	miR6108	21571059	21571253	0	NO	NA	NA	NO	NO	NO	NO	NO
LG11	miR6108	21764483	21764805	0	NO	NA	NA	YES	NO	NO	DNA_transposon	NO
LG12	miR6108	105889	106071	0	NO	NA	NA	YES	NO	NO	NO	NO
LG12	miR6108	337358	337582	0	NO	NA	NA	YES	NO	NO	NO	NO
LG12	miR6108	434739	434857	1	NO	NA	NA	YES	NO	NO	NO	NO
LG12	miR6112	494218	494381	0	NO	NA	NA	YES	NO	NO	NO	NO
LG12	miR6105	530162	530343	880	YES	gi|211754348|gb|GE594932.1|GE594932	Sylvestris_rep_c29406	YES	NO	NO	NO	NO
LG12	miR6108	531460	531628	0	NO	NA	C_cardunculus_joined_rep_c17847	YES	NO	NO	NO	NO
LG12	miR6112	543021	543158	0	NO	NA	NA	YES	SSR	NO	NO	NO
LG12	miR6108	543172	543362	0	NO	NA	NA	NO	NO	NO	NO	NO
LG12	miR6108	606137	606342	1	NO	NA	NA	NO	NO	NO	NO	NO
LG12	miR6105	696814	697062	0	NO	NA	NA	YES	SSR	NO	NO	NO
LG12	miR6105	700531	700796	0	NO	NA	NA	YES	NO	NO	NO	NO
LG12	miR6112	702018	702169	0	NO	NA	NA	YES	NO	NO	NO	NO
LG12	miR6112	728436	728583	0	NO	NA	NA	YES	NO	NO	NO	NO
LG12	miR6112	832345	832594	0	NO	gi|211742922|gb|GE584479.1|GE584479	NA	YES	SSR	NO	NO	NO
LG12	miR6115	986041	986253	0	NO	NA	NA	YES	NO	NO	NO	NO
LG12	miR6115	1040197	1040326	1	NO	NA	NA	YES	NO	NO	NO	NO
LG12	miR6108	1055358	1055590	0	NO	NA	NA	YES	NO	NO	NO	NO
LG12	miR6112	1055949	1056086	0	NO	NA	NA	YES	SSR	NO	NO	NO
LG12	miR6108	1089955	1090146	0	NO	NA	NA	NO	NO	NO	NO	NO
LG12	miR6112	1109861	1110115	0	NO	gi|211751508|gb|GE589745.1|GE589745	C_cardunculus_joined_rep_c20624	YES	NO	NO	NO	NO
LG12	miR6105	1109889	1110143	0	NO	NA	NA	YES	NO	NO	NO	NO
LG12	miR6112	1117129	1117266	0	NO	NA	NA	YES	SSR	NO	NO	NO
LG12	miR6108	1182075	1182220	2	NO	NA	NA	YES	NO	NO	NO	NO
LG12	miR6112	1308897	1308984	0	NO	NA	NA	NO	NO	NO	NO	NO
LG12	miR6108	1342324	1342601	0	NO	NA	C_cardunculus_joined_rep_c6003	YES	SSR	NO	NO	NO
LG12	miR6112	1361795	1361926	0	NO	gi|211745147|gb|GE586157.1|GE586157	NA	YES	NO	NO	DNA_transpson	NO
LG12	miR6108	1377387	1377590	0	NO	NA	NA	YES	NO	NO	NO	NO
LG12	miR6112	1395465	1395559	0	NO	NA	NA	YES	NO	NO	NO	NO
LG12	miR6108	1579229	1579386	0	NO	NA	NA	NO	NO	NO	NO	NO
LG12	miR6112	1635796	1635880	0	NO	NA	NA	YES	SSR	NO	NO	NO
LG12	miR6112	1669753	1669857	0	NO	NA	NA	YES	NO	NO	NO	NO
LG12	miR6112	1705671	1705815	0	NO	NA	NA	YES	NO	low-complexity	NO	NO
LG12	miR6108	1736498	1736736	0	NO	NA	NA	YES	SSR	NO	NO	NO
LG12	miR6108	1804832	1805022	0	NO	NA	NA	NO	NO	NO	NO	NO
LG12	miR6115	1823772	1823906	0	NO	NA	C_cardunculus_joined_c26892	YES	NO	NO	NO	NO
LG12	miR6110	1837834	1837995	0	NO	NA	NA	YES	NO	NO	NO	NO
LG12	miR6115	1849814	1850017	1	NO	NA	NA	YES	NO	NO	NO	NO
LG12	miR6108	1936697	1936997	0	NO	NA	NA	YES	SSR	NO	NO	NO
LG12	miR6115	1985862	1986100	0	NO	NA	NA	YES	NO	NO	NO	NO
LG12	miR6105	2114485	2114704	0	NO	gi|211734397|gb|GE577073.1|GE577073	NA	YES	SSR	NO	NO	NO
LG12	miR6112	2325060	2325187	0	NO	NA	NA	YES	NO	NO	NO	NO
LG12	miR6105	2585220	2585495	0	NO	NA	NA	YES	SSR	NO	NO	NO
LG12	miR6108	2696973	2697148	0	NO	gi|211752858|gb|GE594596.1|GE594596	C_cardunculus_joined_rep_c27620	YES	NO	NO	NO	NO
LG12	miR6108	2785959	2786146	6	NO	NA	NA	YES	NO	NO	NO	LTR_transposon
LG12	miR6108	2832649	2832760	0	NO	NA	NA	YES	NO	NO	NO	NO
LG12	miR6105	2880007	2880215	76	YES	gi|211771535|gb|GE613164.1|GE613164	NA	YES	NO	NO	NO	NO
LG12	miR6108	3011435	3011611	0	NO	NA	NA	NO	NO	NO	NO	NO
LG12	miR6108	3011544	3011720	0	NO	NA	Sylvestris_c21117	NO	NO	NO	NO	NO
LG12	miR6112	3012211	3012477	1	NO	NA	NA	YES	SSR	NO	NO	NO
LG12	miR6115	3062019	3062152	0	NO	NA	NA	YES	NO	NO	NO	NO
LG12	miR6105	3090110	3090321	1	NO	NA	NA	YES	NO	NO	NO	NO
LG12	miR6108	3137573	3137822	0	NO	NA	NA	YES	SSR	NO	NO	NO
LG12	miR6108	3137687	3137943	0	NO	NA	Altilis_rep_c11447	YES	SSR	NO	NO	NO
LG12	miR6108	3213879	3214072	0	NO	NA	NA	YES	NO	NO	DNA_transpson	NO
LG12	miR6108	3214732	3214899	0	NO	NA	NA	YES	SSR	NO	NO	NO
LG12	miR6112	3483924	3484165	0	NO	NA	NA	YES	NO	low-complexity	NO	NO
LG12	miR6105	3483961	3484168	0	NO	NA	NA	YES	NO	low-complexity	NO	NO
LG12	miR6112	3510843	3511071	0	NO	NA	Altilis_c38369	YES	SSR	NO	NO	NO
LG12	miR6108	3564343	3564545	0	NO	NA	NA	YES	NO	NO	NO	NO
LG12	miR6108	3744179	3744412	0	NO	NA	NA	YES	SSR	NO	NO	NO
LG12	miR6108	3778022	3778229	0	NO	NA	NA	YES	NO	NO	NO	NO
LG12	miR6108	3810389	3810543	0	NO	NA	NA	YES	NO	NO	NO	NO
LG12	miR395	3909843	3909943	3	NO	gi|211771771|gb|GE611021.1|GE611021	NA	NO	NO	NO	NO	NO
LG12	miR395	3918372	3918475	0	NO	gi|211771771|gb|GE611021.1|GE611021	NA	NO	NO	NO	NO	NO
LG12	miR395	3918421	3918524	0	NO	NA	NA	NO	NO	NO	NO	NO
LG12	miR395	3926979	3927085	5	NO	gi|211771771|gb|GE611021.1|GE611021	NA	NO	NO	NO	NO	NO
LG12	miR395	3931679	3931775	15	YES	gi|211771771|gb|GE611021.1|GE611021	NA	NO	NO	NO	NO	NO
LG12	miR395	3934937	3935014	57	YES	gi|211771771|gb|GE611021.1|GE611021	NA	NO	NO	NO	NO	NO
LG12	miR395	3934986	3935063	15	YES	gi|211771771|gb|GE611021.1|GE611021	NA	NO	NO	NO	NO	NO
LG12	miR6108	4158952	4159108	0	NO	NA	NA	YES	NO	NO	NO	NO
LG12	miR6115	4221991	4222206	0	NO	NA	NA	YES	NO	NO	NO	NO
LG12	miR6105	4471885	4472176	0	NO	gi|211734397|gb|GE577073.1|GE577073	Altilis_rep_c24555	NO	NO	NO	NO	NO
LG12	miR6108	4600584	4600839	0	NO	NA	NA	YES	NO	NO	DNA_transpson	NO
LG12	miR6108	4600712	4600967	0	NO	NA	NA	YES	SSR	NO	DNA_transpson	NO
LG12	miR6112	4808031	4808137	0	NO	NA	Sylvestris_rep_c38106	YES	SSR	NO	NO	NO
LG12	miR6105	4808067	4808357	0	NO	gi|211752343|gb|GE591378.1|GE591378	NA	YES	SSR	NO	NO	NO
LG12	miR1171	4908842	4908984	0	NO	NA	NA	YES	SSR	NO	NO	NO
LG12	miR6115	5017036	5017195	0	NO	NA	NA	NO	NO	NO	NO	NO
LG12	miR6112	5128172	5128462	0	NO	NA	NA	YES	SSR	NO	NO	NO
LG12	miR6112	5150511	5150721	0	NO	NA	C_cardunculus_joined_rep_c334	YES	NO	NO	DNA_transpson	NO
LG12	miR6105	5150548	5150758	0	NO	gi|211769954|gb|GE608202.1|GE608202	NA	YES	NO	NO	DNA_transpson	NO
LG12	miR6105	5255375	5255576	0	NO	NA	NA	YES	NO	low-complexity	NO	NO
LG12	miR6109	5322971	5323052	0	NO	NA	NA	YES	NO	NO	NO	NO
LG12	miR6105	5411404	5411676	0	NO	NA	NA	YES	SSR	NO	NO	NO
LG12	miR6108	5598188	5598378	0	NO	NA	NA	YES	NO	NO	NO	NO
LG12	miR6108	5791735	5791895	0	NO	NA	NA	YES	NO	NO	NO	NO
LG12	miR6108	5791859	5792019	0	NO	NA	Scolymus_rep_c23331	YES	NO	NO	NO	NO
LG12	miR6108	5792135	5792283	0	NO	NA	Scolymus_rep_c23331	NO	NO	NO	NO	NO
LG12	miR6108	5792261	5792467	0	NO	gi|211767594|gb|GE605114.1|GE605114	C_cardunculus_joined_rep_c9774	YES	NO	NO	NO	NO
LG12	miR6115	5854664	5854805	0	NO	NA	NA	YES	NO	NO	NO	NO
LG12	miR6108	5892522	5892700	0	NO	NA	Scolymus_rep_c23331	YES	NO	NO	NO	NO
LG12	miR6108	5892646	5892824	0	NO	NA	Scolymus_rep_c23331	YES	NO	NO	NO	NO
LG12	miR6115	5901492	5901687	1	NO	NA	Altilis_c39814	YES	NO	NO	NO	NO
LG12	miR6112	5993229	5993302	0	NO	NA	NA	YES	SSR	NO	NO	NO
LG12	miR6112	6054313	6054445	0	NO	NA	NA	YES	NO	low-complexity	NO	NO
LG12	miR6105	6054350	6054547	0	NO	NA	C_cardunculus_joined_rep_c14643	YES	NO	low-complexity	NO	NO
LG12	miR6115	6065477	6065786	0	NO	NA	NA	YES	NO	NO	NO	NO
LG12	miR6115	6071340	6071564	0	NO	NA	NA	YES	SSR	NO	NO	NO
LG12	miR6105	6094626	6094810	0	NO	gi|211734397|gb|GE577073.1|GE577073	NA	YES	NO	NO	NO	NO
LG12	miR6115	6149598	6149817	0	NO	NA	NA	YES	NO	NO	NO	NO
LG12	miR6105	6173415	6173626	0	NO	gi|211734397|gb|GE577073.1|GE577073	NA	NO	NO	NO	NO	NO
LG12	miR6112	6207158	6207366	0	NO	NA	NA	YES	SSR	NO	NO	NO
LG12	miR6105	6275673	6275893	4	NO	gi|211734397|gb|GE577073.1|GE577073	NA	YES	NO	NO	NO	NO
LG12	miR6108	6294856	6295089	0	NO	NA	NA	YES	NO	NO	NO	NO
LG12	miR6108	6319481	6319714	0	NO	gi|211759451|gb|GE595365.1|GE595365	C_cardunculus_joined_rep_c6003	YES	SSR	NO	NO	NO
LG12	miR6109	6478954	6479080	0	NO	gi|211734503|gb|GE577335.1|GE577335	NA	YES	SSR	NO	NO	NO
LG12	miR6108	6598984	6599192	0	NO	NA	NA	YES	NO	NO	NO	NO
LG12	miR6112	6753107	6753237	0	NO	NA	C_cardunculus_joined_c10400	YES	NO	NO	NO	NO
LG12	miR6112	6865340	6865623	0	NO	gi|211734397|gb|GE577073.1|GE577073	NA	YES	NO	NO	NO	NO
LG12	miR6105	6865377	6865585	0	NO	gi|211734397|gb|GE577073.1|GE577073	NA	YES	NO	NO	NO	NO
LG12	miR6105	6867498	6867742	0	NO	NA	NA	YES	SSR	NO	NO	NO
LG12	miR6112	7003374	7003576	0	NO	NA	NA	YES	SSR	NO	NO	NO
LG12	miR6105	7030177	7030384	0	NO	NA	NA	YES	NO	NO	NO	NO
LG12	miR6108	7038281	7038499	3	NO	NA	NA	YES	NO	NO	NO	NO
LG12	miR6110	7094620	7094881	2	NO	NA	NA	YES	NO	NO	NO	NO
LG12	miR6108	7287247	7287337	0	NO	NA	NA	YES	NO	NO	NO	NO
LG12	miR6105	7434840	7435021	0	NO	NA	NA	YES	SSR	low-complexity	NO	NO
LG12	miR6112	7510918	7511064	0	NO	gi|211734397|gb|GE577073.1|GE577073	NA	YES	NO	NO	DNA_transpson	NO
LG12	miR6110	7797856	7797983	0	NO	NA	NA	YES	NO	NO	NO	NO
LG12	miR6110	7797947	7798074	0	NO	NA	NA	YES	NO	NO	NO	NO
LG12	miR6108	7874297	7874503	0	NO	NA	NA	YES	NO	NO	NO	NO
LG12	miR6108	7874434	7874640	0	NO	NA	NA	YES	NO	low-complexity	NO	NO
LG12	miR6108	7921059	7921228	0	NO	NA	NA	NO	NO	NO	NO	NO
LG12	miR6108	8073505	8073656	0	NO	NA	NA	YES	NO	NO	NO	NO
LG12	miR6108	8123857	8124054	0	NO	NA	NA	YES	NO	NO	NO	NO
LG12	miR414	8230568	8230627	58	YES	NA	C_cardunculus_joined_rep_c24614	YES	SSR	NO	NO	NO
LG12	miR6108	8344683	8344869	0	NO	NA	NA	YES	NO	NO	NO	NO
LG12	miR6105	8674999	8675260	0	NO	gi|211734397|gb|GE577073.1|GE577073	NA	YES	SSR	low-complexity	NO	NO
LG12	miR6112	9070274	9070408	0	NO	NA	NA	YES	NO	NO	NO	NO
LG12	miR6108	9149544	9149703	1	NO	NA	NA	YES	NO	NO	NO	NO
LG12	miR6108	9179952	9180113	0	NO	NA	C_cardunculus_joined_rep_c6003	YES	NO	NO	NO	NO
LG12	miR6112	9204361	9204475	0	NO	NA	NA	YES	SSR	NO	NO	NO
LG12	miR6108	9230668	9230986	0	NO	NA	NA	NO	NO	NO	NO	NO
LG12	miR6112	9500869	9501143	0	NO	NA	NA	YES	SSR	NO	NO	NO
LG12	miR6112	9508264	9508512	0	NO	NA	NA	YES	SSR	NO	NO	NO
LG12	miR6112	9596475	9596829	0	NO	NA	NA	YES	SSR	NO	DNA_transpson	NO
LG12	miR6108	9774514	9774622	0	NO	NA	NA	NO	NO	NO	NO	NO
LG12	miR6108	9775144	9775391	0	NO	NA	NA	NO	NO	NO	NO	NO
LG12	miR6108	9775508	9775715	0	NO	NA	NA	YES	NO	NO	NO	NO
LG12	miR6112	10196791	10197014	0	NO	NA	NA	YES	SSR	NO	NO	NO
LG12	miR6105	10545931	10546125	0	NO	NA	NA	YES	NO	NO	NO	NO
LG12	miR6110	11075316	11075420	2	NO	NA	NA	YES	NO	NO	NO	NO
LG12	miR6108	11548839	11549003	0	NO	NA	NA	YES	NO	NO	NO	NO
LG12	miR6112	11813528	11813641	0	NO	NA	NA	YES	SSR	NO	NO	NO
LG12	miR6108	11852391	11852593	0	NO	NA	NA	YES	NO	NO	NO	NO
LG12	miR6112	11880884	11881059	0	NO	NA	C_cardunculus_joined_rep_c9441	YES	SSR	NO	NO	NO
LG12	miR6105	11880921	11881096	0	NO	gi|211748735|gb|GE590482.1|GE590482	NA	YES	SSR	NO	NO	NO
LG12	miR6108	12066930	12067132	0	NO	NA	NA	NO	NO	NO	NO	NO
LG12	miR6108	12067129	12067210	0	NO	NA	NA	NO	NO	NO	NO	NO
LG12	miR6105	12329377	12329628	0	NO	NA	C_cardunculus_joined_rep_c2168	YES	NO	NO	NO	NO
LG12	miR6112	12437218	12437352	0	NO	gi|211771386|gb|GE612560.1|GE612560	NA	YES	SSR	NO	NO	NO
LG12	miR6108	13264391	13264644	0	NO	NA	NA	YES	SSR	NO	NO	NO
LG12	miR6108	13264611	13264732	0	NO	NA	NA	YES	NO	NO	NO	NO
LG12	miR6108	13422537	13422726	0	NO	NA	NA	YES	NO	NO	NO	NO
LG12	miR6115	14080579	14080734	0	NO	NA	NA	NO	NO	NO	NO	NO
LG12	miR6115	14252263	14252379	0	NO	NA	C_cardunculus_joined_c26892	NO	NO	NO	NO	NO
LG12	miR6112	14252614	14252746	0	NO	NA	NA	YES	NO	NO	NO	NO
LG12	miR6112	14383900	14384103	0	NO	NA	NA	YES	NO	NO	NO	NO
LG12	miR6105	14384137	14384365	0	NO	NA	NA	YES	SSR	NO	NO	NO
LG12	miR6112	14632172	14632395	0	NO	NA	C_cardunculus_joined_rep_c20624	YES	NO	NO	NO	NO
LG12	miR6105	14641284	14641504	0	NO	gi|211760070|gb|GE596621.1|GE596621	C_cardunculus_joined_rep_c11803	YES	NO	low-complexity	NO	NO
LG12	miR6109	14786120	14786185	0	NO	NA	Scolymus_c36941	YES	NO	NO	NO	NO
LG12	miR6115	15664544	15664781	0	NO	NA	NA	YES	SSR	NO	NO	NO
LG12	miR5658	16771162	16771237	0	NO	NA	NA	YES	SSR	NO	NO	NO
LG12	miR5658	18271822	18271892	0	NO	NA	NA	YES	SSR	NO	NO	NO
LG12	miR6105	19083331	19083608	0	NO	gi|211734397|gb|GE577073.1|GE577073	NA	YES	SSR	NO	NO	NO
LG12	miR6108	19487839	19488113	0	NO	NA	NA	YES	NO	NO	NO	NO
LG12	miR6109	20586581	20586664	0	NO	NA	NA	YES	NO	NO	NO	NO
LG12	miR6108	20605891	20606138	0	NO	NA	NA	NO	NO	NO	NO	NO
LG12	miR5658	20627933	20627999	0	NO	NA	NA	YES	SSR	NO	NO	NO
LG12	miR6105	20712868	20713088	0	NO	NA	NA	NO	NO	NO	NO	NO
LG12	miR5658	20893673	20893733	0	NO	NA	NA	YES	SSR	NO	NO	NO
LG12	miR6105	21302262	21302485	0	NO	gi|211760256|gb|GE599303.1|GE599303	NA	YES	SSR	NO	NO	NO
LG12	miR6108	21304450	21304654	0	NO	NA	NA	YES	NO	NO	DNA_transpson	NO
LG12	miR6112	21642396	21642546	0	NO	NA	NA	YES	NO	NO	NO	NO
LG12	miR166	21971971	21972078	0	NO	NA	Altilis_c5279	YES	NO	NO	NO	NO
LG12	miR6105	23253515	23253735	0	NO	NA	Sylvestris_rep_c30225	YES	SSR	NO	NO	NO
LG12	miR394	23485310	23485376	0	NO	NA	NA	YES	NO	NO	NO	NO
LG12	miR6105	23848372	23848584	0	NO	gi|211734397|gb|GE577073.1|GE577073	C_cardunculus_joined_rep_c2168	YES	NO	low-complexity	NO	NO
LG12	miR6108	23985200	23985395	0	NO	NA	NA	YES	NO	NO	DNA_transpson	NO
LG12	miR6108	23985488	23985693	0	NO	NA	NA	NO	NO	NO	NO	NO
LG12	miR845	24810345	24810484	0	NO	NA	NA	NO	NO	NO	NO	NO
LG12	miR6105	25062124	25062395	0	NO	NA	NA	YES	SSR	low-complexity	NO	NO
LG12	miR6108	25393123	25393187	0	NO	NA	NA	YES	NO	NO	NO	NO
LG12	miR6105	25412497	25412717	0	NO	NA	C_cardunculus_joined_rep_c334	YES	NO	NO	NO	NO
LG12	miR6108	25523996	25524110	0	NO	NA	NA	NO	NO	NO	NO	NO
LG12	miR6112	25831937	25832094	0	NO	NA	NA	YES	NO	NO	DNA_transpson	NO
LG12	miR6115	26141126	26141271	0	NO	NA	NA	NO	NO	NO	NO	NO
LG12	miR6112	26176496	26176804	0	NO	NA	NA	YES	NO	NO	DNA_transpson	NO
LG12	miR6108	26347031	26347256	0	NO	NA	NA	YES	NO	NO	NO	NO
LG12	miR5658	26508165	26508240	0	NO	NA	NA	YES	SSR	NO	NO	NO
LG12	miR6105	26625454	26625664	0	NO	gi|211769954|gb|GE608202.1|GE608202	Sylvestris_c41983	YES	SSR	NO	NO	NO
LG12	miR6105	26974397	26974606	0	NO	gi|211767238|gb|GE607397.1|GE607397	Altilis_rep_c3064	YES	NO	NO	NO	NO
LG12	miR6105	27313007	27313186	0	NO	gi|211734397|gb|GE577073.1|GE577073	C_cardunculus_joined_rep_c334	NO	NO	NO	NO	NO
LG12	miR5658	28656899	28656961	0	NO	NA	NA	NO	NO	NO	NO	NO
LG12	miR6112	28963730	28963871	0	NO	NA	NA	YES	NO	low-complexity	NO	NO
LG12	miR5021	29860646	29860848	0	NO	NA	NA	YES	NO	NO	NO	NO
LG12	miR6112	30214366	30214576	0	NO	NA	NA	YES	NO	NO	NO	NO
LG12	miR6105	30214403	30214613	0	NO	NA	NA	YES	NO	NO	NO	NO
LG12	miR6108	30500741	30500888	0	NO	NA	NA	YES	NO	NO	NO	NO
LG12	miR6108	30500850	30501150	0	NO	NA	NA	YES	NO	NO	DNA_transpson	NO
LG12	miR6108	30784711	30784896	0	NO	NA	NA	NO	NO	NO	NO	NO
LG12	miR6108	30842050	30842260	0	NO	NA	NA	YES	NO	low-complexity	NO	NO
LG12	miR6112	30959413	30959592	0	NO	NA	NA	YES	NO	NO	NO	NO
LG12	miR6105	30959449	30959651	0	NO	NA	NA	YES	NO	low-complexity	NO	NO
LG12	miR6112	31009372	31009548	0	NO	NA	NA	YES	NO	NO	NO	NO
LG12	miR6108	31063447	31063823	0	NO	NA	NA	YES	SSR	NO	NO	NO
LG12	miR6108	31063506	31063875	0	NO	NA	NA	YES	SSR	NO	NO	NO
LG12	miR6108	31063620	31063813	0	NO	NA	NA	YES	SSR	NO	NO	NO
LG12	miR6112	31155023	31155335	0	NO	NA	C_cardunculus_joined_rep_c334	YES	SSR	NO	NO	NO
LG12	miR6105	31155060	31155270	0	NO	NA	NA	YES	SSR	NO	NO	NO
LG12	miR6105	31155554	31155736	0	NO	NA	C_cardunculus_joined_c16774	YES	NO	low-complexity	NO	NO
LG12	miR414	31506296	31506355	0	NO	NA	NA	YES	NO	NO	NO	NO
LG12	miR5658	32290716	32290775	0	NO	NA	NA	YES	SSR	NO	NO	NO
LG12	miR5658	32298063	32298155	0	NO	NA	NA	YES	SSR	NO	NO	NO
LG12	miR394	32465858	32465924	0	NO	NA	NA	YES	NO	NO	NO	NO
LG12	miR6108	32512321	32512434	0	NO	NA	NA	YES	NO	NO	NO	NO
LG12	miR6112	32830261	32830370	0	NO	NA	NA	YES	SSR	NO	NO	NO
LG12	miR6105	32830286	32830455	0	NO	NA	C_cardunculus_joined_c21107	YES	SSR	NO	NO	NO
LG12	miR6110	33293875	33294027	0	NO	NA	NA	YES	NO	NO	NO	NO
LG12	miR6108	33431090	33431247	0	NO	NA	NA	NO	NO	NO	NO	NO
LG12	miR6105	33489340	33489615	0	NO	NA	Scolymus_c23086	YES	SSR	NO	NO	NO
LG12	miR6105	33659329	33659600	1	NO	gi|211734397|gb|GE577073.1|GE577073	C_cardunculus_joined_rep_c11595	YES	SSR	NO	NO	NO
LG12	miR6112	34250536	34250829	0	NO	NA	NA	YES	SSR	low-complexity	NO	NO
LG12	miR6105	34250572	34250828	0	NO	NA	NA	YES	SSR	low-complexity	NO	NO
LG12	miR6105	34337465	34337677	0	NO	NA	NA	YES	SSR	NO	NO	NO
LG12	miR6108	34471507	34471856	0	NO	NA	NA	YES	SSR	NO	NO	NO
LG12	miR6112	34874219	34874481	0	NO	NA	NA	YES	NO	NO	DNA_transpson	NO
LG12	miR6105	34874256	34874518	0	NO	NA	NA	YES	NO	NO	DNA_transpson	NO
LG12	miR6105	35707424	35707691	0	NO	NA	NA	YES	SSR	NO	NO	NO
LG12	miR6105	35832756	35833036	0	NO	gi|211734397|gb|GE577073.1|GE577073	NA	YES	SSR	low-complexity	NO	NO
LG12	miR6112	35996820	35996980	0	NO	NA	C_cardunculus_joined_rep_c334	YES	NO	NO	NO	NO
LG12	miR6105	35996856	35997059	0	NO	NA	NA	YES	NO	NO	NO	NO
LG12	miR6105	35997059	35997275	0	NO	NA	NA	YES	SSR	NO	NO	NO
LG12	miR6108	36028125	36028286	7	NO	NA	NA	YES	NO	NO	NO	NO
LG12	miR6112	36168141	36168355	0	NO	NA	NA	YES	SSR	NO	NO	NO
LG12	miR6105	36168178	36168343	0	NO	NA	NA	YES	SSR	NO	NO	NO
LG12	miR6105	36206159	36206370	0	NO	gi|211771386|gb|GE612560.1|GE612560	C_cardunculus_joined_c10400	YES	NO	NO	NO	NO
LG12	miR6108	36239016	36239192	0	NO	NA	NA	YES	NO	NO	NO	NO
LG12	miR6108	36239140	36239316	10	NO	NA	NA	YES	NO	NO	NO	NO
LG12	miR6112	36279313	36279576	0	NO	NA	NA	YES	SSR	NO	NO	NO
LG12	miR6115	36342353	36342568	0	NO	NA	NA	YES	SSR	NO	NO	NO
LG12	miR6108	36388770	36388940	0	NO	gi|211759451|gb|GE595365.1|GE595365	C_cardunculus_joined_rep_c6003	YES	NO	NO	NO	NO
LG12	miR6108	36520763	36520956	0	NO	NA	NA	YES	NO	NO	NO	NO
LG12	miR6112	36609248	36609394	0	NO	NA	NA	YES	SSR	NO	NO	NO
LG12	miR6105	36609285	36609559	0	NO	gi|211745147|gb|GE586157.1|GE586157	C_cardunculus_joined_rep_c18909	YES	SSR	NO	NO	NO
LG12	miR6108	36731484	36731625	0	NO	NA	NA	YES	NO	NO	NO	NO
LG12	miR6108	36891890	36891960	0	NO	NA	NA	YES	NO	NO	NO	NO
LG12	miR6112	37072148	37072288	0	NO	NA	NA	YES	NO	NO	NO	NO
LG12	miR6105	37072176	37072349	118	YES	NA	NA	YES	NO	NO	NO	NO
LG12	miR6112	37327513	37327647	0	NO	NA	NA	YES	SSR	NO	NO	NO
LG12	miR6112	37354376	37354588	0	NO	NA	NA	NO	NO	NO	NO	NO
LG12	miR6112	37715281	37715490	0	NO	NA	NA	YES	NO	NO	DNA_transpson	NO
LG12	miR6105	37715318	37715527	0	NO	NA	C_cardunculus_joined_rep_c334	YES	NO	NO	DNA_transpson	NO
LG12	miR6108	37825805	37825977	0	NO	NA	NA	YES	NO	NO	NO	NO
LG12	miR6108	37907844	37908026	0	NO	NA	NA	NO	NO	NO	NO	NO
LG12	miR6108	37931191	37931379	0	NO	NA	NA	NO	NO	NO	NO	NO
LG12	miR6112	38123104	38123289	0	NO	NA	NA	NO	NO	NO	NO	NO
LG12	miR6105	38128703	38128980	0	NO	gi|211734397|gb|GE577073.1|GE577073	NA	YES	SSR	NO	NO	NO
LG12	miR6117	38157281	38157372	0	NO	NA	NA	YES	NO	NO	NO	NO
LG12	miR6110	38385855	38386021	0	NO	NA	NA	YES	NO	NO	NO	NO
LG12	miR6108	38417605	38417809	0	NO	NA	NA	YES	NO	NO	NO	NO
LG12	miR6108	38680153	38680382	0	NO	NA	NA	YES	SSR	NO	NO	NO
LG12	miR6108	38683516	38683723	0	NO	NA	NA	YES	NO	NO	NO	NO
LG12	miR6105	38918551	38918735	0	NO	NA	NA	YES	NO	low-complexity	NO	NO
LG12	miR6108	38932726	38933033	0	NO	NA	NA	YES	NO	NO	DNA_transpson	NO
LG12	miR6112	38982416	38982654	0	NO	NA	NA	YES	NO	NO	NO	NO
LG12	miR6112	39170964	39171102	0	NO	NA	NA	YES	NO	NO	NO	NO
LG12	miR6112	39197268	39197516	0	NO	gi|211749853|gb|GE588662.1|GE588662	C_cardunculus_joined_rep_c9441	YES	SSR	NO	NO	NO
LG12	miR6112	39201272	39201400	0	NO	NA	NA	YES	NO	low-complexity	NO	NO
LG12	miR6108	39290860	39291031	0	NO	NA	NA	YES	NO	NO	NO	NO
LG12	miR6105	39347223	39347453	0	NO	NA	NA	YES	SSR	NO	NO	NO
LG12	miR6112	39630461	39630638	0	NO	NA	C_cardunculus_joined_rep_c334	YES	NO	NO	NO	NO
LG13	miR6112	1187	1375	0	NO	NA	NA	YES	NO	low_compelxity	NO	NO
LG13	miR6115	166603	166699	0	NO	NA	NA	NO	NO	NO	NO	NO
LG13	miR6115	190005	190179	1	NO	NA	Altilis_c39814	YES	NO	NO	NO	NO
LG13	miR6115	388200	388281	0	NO	NA	NA	YES	NO	NO	NO	NO
LG13	miR6112	501161	501301	0	NO	NA	NA	YES	NO	low_compelxity	NO	NO
LG13	miR6112	573207	573457	0	NO	NA	NA	YES	SSR	NO	NO	NO
LG13	miR6105	573243	573493	0	NO	NA	NA	YES	SSR	NO	NO	NO
LG13	miR6112	630730	630863	0	NO	NA	C_cardunculus_joined_rep_c20624	YES	SSR	NO	NO	NO
LG13	miR6112	682154	682287	0	NO	NA	NA	YES	NO	low_compelxity	NO	NO
LG13	miR6108	779943	780130	70	YES	NA	NA	YES	NO	NO	NO	NO
LG13	miR6115	785009	785250	0	NO	NA	NA	YES	NO	NO	NO	LTR_transposon
LG13	miR6112	798260	798400	0	NO	NA	NA	YES	NO	NO	NO	NO
LG13	miR6115	851732	851921	0	NO	NA	Altilis_c39814	YES	NO	NO	NO	NO
LG13	miR6108	945002	945227	0	NO	NA	NA	YES	NO	NO	NO	NO
LG13	miR6108	945231	945352	0	NO	NA	NA	YES	NO	NO	NO	NO
LG13	miR6105	1022676	1022880	0	NO	NA	NA	YES	NO	NO	NO	NO
LG13	miR6112	1047145	1047275	0	NO	NA	NA	YES	NO	NO	NO	NO
LG13	miR6115	1085439	1085786	15	YES	NA	C_cardunculus_joined_rep_c12765	YES	NO	NO	NO	NO
LG13	miR6108	1205799	1206007	0	NO	NA	NA	NO	NO	NO	NO	NO
LG13	miR6108	1338547	1338727	0	NO	NA	NA	YES	NO	NO	NO	NO
LG13	miR6108	1355666	1355887	0	NO	NA	NA	YES	NO	NO	NO	NO
LG13	miR6110	1561135	1561304	1	NO	NA	NA	YES	NO	NO	NO	NO
LG13	miR6115	1577785	1578127	0	NO	NA	NA	YES	SSR	NO	NO	NO
LG13	miR6115	1626017	1626136	0	NO	NA	NA	NO	NO	NO	NO	NO
LG13	miR6108	1641576	1641726	0	NO	NA	NA	YES	NO	NO	NO	NO
LG13	miR6105	1757807	1757995	0	NO	NA	NA	YES	NO	NO	NO	NO
LG13	miR6108	1950763	1951165	0	NO	NA	NA	YES	SSR	NO	NO	NO
LG13	miR6115	1950896	1950972	0	NO	NA	NA	YES	NO	NO	NO	NO
LG13	miR6108	2000591	2000767	0	NO	NA	Altilis_rep_c11447	YES	NO	NO	NO	NO
LG13	miR6115	2053001	2053222	0	NO	NA	NA	YES	NO	NO	NO	NO
LG13	miR6115	2070031	2070178	0	NO	NA	NA	NO	NO	NO	NO	NO
LG13	miR6108	2091588	2091776	0	NO	NA	NA	NO	NO	NO	NO	NO
LG13	miR6108	2145926	2146140	0	NO	NA	NA	YES	NO	NO	NO	NO
LG13	miR6112	2188646	2188903	0	NO	NA	NA	YES	SSR	NO	NO	NO
LG13	miR6105	2188682	2188894	0	NO	NA	NA	YES	SSR	NO	NO	NO
LG13	miR6112	2203633	2203850	0	NO	NA	NA	YES	SSR	NO	NO	NO
LG13	miR6105	2203669	2203886	0	NO	NA	Sylvestris_c41983	YES	SSR	NO	NO	NO
LG13	miR6108	2274993	2275260	0	NO	NA	NA	YES	SSR	NO	NO	NO
LG13	miR6112	2284589	2284693	0	NO	NA	NA	YES	NO	NO	NO	NO
LG13	miR6112	2464576	2464704	0	NO	NA	C_cardunculus_joined_rep_c20624	YES	NO	NO	NO	NO
LG13	miR6112	2477685	2477818	0	NO	NA	NA	YES	SSR	NO	NO	NO
LG13	miR6105	2477721	2477966	0	NO	gi|211734397|gb|GE577073.1|GE577073	NA	YES	SSR	NO	NO	NO
LG13	miR6108	2484300	2484575	0	NO	NA	NA	YES	NO	NO	NO	NO
LG13	miR6112	2493722	2493871	0	NO	gi|211748900|gb|GE589893.1|GE589893	Scolymus_c29191	YES	NO	NO	NO	NO
LG13	miR395	2516074	2516310	457	YES	NA	NA	NO	NO	NO	NO	NO
LG13	miR6108	2601807	2601987	0	NO	NA	NA	NO	NO	NO	NO	NO
LG13	miR6108	2601938	2602235	0	NO	NA	NA	NO	NO	NO	NO	NO
LG13	miR6108	2602012	2602156	0	NO	gi|211767594|gb|GE605114.1|GE605114	C_cardunculus_joined_rep_c9774	NO	NO	NO	NO	NO
LG13	miR414	2966424	2966512	3	NO	NA	NA	YES	SSR	NO	NO	NO
LG13	miR6110	3246511	3246582	0	NO	NA	NA	YES	NO	NO	NO	NO
LG13	miR6112	3284422	3284585	0	NO	NA	NA	YES	NO	NO	NO	NO
LG13	miR6108	3338383	3338584	0	NO	gi|211752858|gb|GE594596.1|GE594596	NA	NO	NO	NO	NO	NO
LG13	miR6108	3338523	3338724	0	NO	gi|211761990|gb|GE603364.1|GE603364	NA	YES	NO	NO	NO	NO
LG13	miR6112	3677012	3677182	0	NO	NA	NA	YES	NO	NO	NO	NO
LG13	miR6105	3677040	3677325	0	NO	gi|211734397|gb|GE577073.1|GE577073	C_cardunculus_joined_rep_c334	YES	NO	NO	NO	NO
LG13	miR6108	3716621	3716828	0	NO	NA	Scolymus_rep_c23331	YES	NO	NO	NO	NO
LG13	miR6108	3716880	3717060	0	NO	NA	NA	YES	NO	NO	DNA-transposon	NO
LG13	miR6105	3880375	3880587	0	NO	NA	NA	NO	NO	NO	NO	NO
LG13	miR6105	4066630	4066825	0	NO	NA	NA	YES	NO	low_compelxity	NO	NO
LG13	miR6112	4257754	4257894	0	NO	NA	NA	YES	NO	NO	NO	NO
LG13	miR6108	4601419	4601700	0	NO	NA	NA	NO	NO	NO	NO	NO
LG13	miR6115	4818981	4819322	0	NO	NA	NA	YES	SSR	low_compelxity	NO	NO
LG13	miR6112	4918036	4918142	0	NO	NA	NA	NO	NO	NO	NO	NO
LG13	miR6108	4947177	4947381	0	NO	NA	NA	YES	NO	NO	NO	NO
LG13	miR6115	5074143	5074223	1	NO	NA	NA	YES	NO	NO	NO	NO
LG13	miR6108	5281788	5281974	0	NO	NA	NA	YES	NO	NO	NO	NO
LG13	miR6115	5294289	5294450	0	NO	NA	NA	YES	NO	NO	NO	NO
LG13	miR6112	5348041	5348183	0	NO	NA	NA	YES	NO	NO	NO	NO
LG13	miR6105	5348079	5348297	0	NO	NA	NA	YES	NO	NO	NO	NO
LG13	miR6115	5492574	5492662	0	NO	NA	NA	YES	NO	NO	NO	NO
LG13	miR6108	5558698	5558902	0	NO	NA	NA	YES	NO	NO	NO	NO
LG13	miR6108	5564323	5564516	0	NO	NA	NA	YES	NO	NO	NO	NO
LG13	miR6108	5623483	5623678	0	NO	gi|211773242|gb|GE610418.1|GE610418	NA	YES	SSR	NO	NO	NO
LG13	miR6105	5637668	5637848	0	NO	NA	NA	YES	NO	NO	NO	NO
LG13	miR6105	5787272	5787492	0	NO	gi|211734397|gb|GE577073.1|GE577073	NA	YES	NO	NO	NO	NO
LG13	miR6108	5841308	5841478	0	NO	NA	NA	YES	NO	NO	DNA-transposon	NO
LG13	miR6108	6031094	6031293	0	NO	NA	NA	YES	NO	NO	NO	NO
LG13	miR6105	6082347	6082558	0	NO	gi|211734397|gb|GE577073.1|GE577073	NA	YES	SSR	NO	NO	NO
LG13	miR6108	6261411	6261600	0	NO	gi|211759451|gb|GE595365.1|GE595365	C_cardunculus_joined_rep_c6003	YES	NO	NO	NO	NO
LG13	miR6115	6295932	6296078	0	NO	NA	NA	YES	NO	NO	NO	NO
LG13	miR6108	6298286	6298448	0	NO	NA	NA	YES	NO	NO	NO	NO
LG13	miR6112	6572402	6572566	0	NO	NA	NA	YES	SSR	NO	NO	NO
LG13	miR6112	6996965	6997230	0	NO	NA	NA	YES	SSR	NO	NO	NO
LG13	miR6105	7007966	7008347	2	NO	NA	NA	YES	SSR	NO	NO	NO
LG13	miR6112	7061882	7062013	0	NO	NA	NA	YES	NO	NO	NO	NO
LG13	miR6115	7296680	7296960	0	NO	NA	NA	YES	NO	NO	NO	NO
LG13	miR5058	7482897	7483107	0	NO	NA	NA	NO	NO	NO	NO	NO
LG13	miR6108	7836976	7837242	0	NO	NA	NA	YES	SSR	NO	NO	NO
LG13	miR6112	8022921	8023064	0	NO	gi|211751508|gb|GE589745.1|GE589745	C_cardunculus_joined_rep_c4379	YES	NO	low_compelxity	NO	NO
LG13	miR6105	8025022	8025237	0	NO	NA	NA	NO	NO	NO	NO	NO
LG13	miR6112	8249297	8249486	0	NO	NA	NA	YES	SSR	NO	NO	NO
LG13	miR6112	8346841	8347114	0	NO	NA	NA	YES	SSR	NO	NO	NO
LG13	miR6115	8475101	8475300	0	NO	NA	NA	YES	NO	NO	NO	NO
LG13	miR6108	8560698	8560861	0	NO	NA	NA	NO	NO	NO	NO	NO
LG13	miR6110	8654410	8654549	0	NO	NA	NA	YES	NO	NO	NO	NO
LG13	miR6110	8654481	8654620	0	NO	NA	NA	YES	NO	NO	NO	NO
LG13	miR6112	8674450	8674657	0	NO	NA	NA	YES	NO	low_compelxity	NO	NO
LG13	miR6108	8754327	8754457	0	NO	NA	NA	NO	NO	NO	NO	NO
LG13	miR6112	8813295	8813478	0	NO	NA	NA	YES	NO	NO	NO	NO
LG13	miR6105	8813322	8813403	0	NO	gi|211734397|gb|GE577073.1|GE577073	NA	YES	NO	NO	NO	NO
LG13	miR6112	9065824	9066002	0	NO	NA	NA	YES	SSR	NO	NO	NO
LG13	miR6117	9227338	9227495	0	NO	NA	NA	NO	NO	NO	NO	NO
LG13	miR6104	9404949	9405096	0	NO	gi|211759814|gb|GE596001.1|GE596001	Scolymus_rep_c35076	NO	NO	NO	NO	NO
LG13	miR6105	9428851	9429114	0	NO	NA	NA	YES	SSR	NO	NO	NO
LG13	miR6112	9750409	9750499	0	NO	NA	NA	YES	NO	NO	NO	NO
LG13	miR6110	9932042	9932220	0	NO	NA	NA	YES	NO	NO	NO	NO
LG13	miR6115	10157616	10157791	0	NO	NA	NA	YES	SSR	NO	NO	NO
LG13	miR6108	10157790	10158157	35	YES	NA	NA	YES	NO	NO	NO	NO
LG13	miR172	10205095	10205190	0	NO	NA	NA	NO	NO	NO	NO	NO
LG13	miR172	10205165	10205260	0	NO	NA	NA	NO	NO	NO	NO	NO
LG13	miR6105	10267676	10267889	0	NO	gi|211734397|gb|GE577073.1|GE577073	NA	YES	NO	NO	NO	NO
LG13	miR6108	10328024	10328231	0	NO	NA	NA	NO	NO	NO	NO	NO
LG13	miR6108	10522615	10522871	0	NO	NA	Scolymus_rep_c23331	YES	SSR	NO	NO	NO
LG13	miR6112	10534636	10534783	0	NO	NA	C_cardunculus_joined_rep_c334	YES	SSR	NO	NO	NO
LG13	miR6105	10534672	10534903	0	NO	gi|211753160|gb|GE591703.1|GE591703	NA	YES	SSR	NO	NO	NO
LG13	miR6108	10542755	10542909	0	NO	NA	NA	YES	NO	NO	NO	NO
LG13	miR6108	10830373	10830494	0	NO	NA	C_cardunculus_joined_rep_c2220	YES	NO	NO	NO	NO
LG13	miR6108	10830457	10830578	0	NO	NA	Altilis_rep_c11447	YES	NO	NO	NO	NO
LG13	miR6108	10993019	10993224	0	NO	NA	C_cardunculus_joined_rep_c22312	YES	NO	NO	NO	NO
LG13	miR6108	10993153	10993358	0	NO	NA	Altilis_rep_c11447	YES	NO	NO	NO	NO
LG13	miR6112	11085081	11085223	0	NO	NA	NA	YES	NO	NO	NO	NO
LG13	miR6105	11129624	11129845	0	NO	gi|211769954|gb|GE608202.1|GE608202	C_cardunculus_joined_rep_c334	YES	NO	NO	NO	NO
LG13	miR6115	11303916	11303997	0	NO	NA	NA	NO	NO	NO	NO	NO
LG13	miR6108	11508855	11509120	0	NO	NA	NA	YES	NO	NO	DNA-transposon	NO
LG13	miR6108	11560365	11560572	0	NO	NA	NA	YES	NO	NO	NO	NO
LG13	miR6112	11649996	11650105	0	NO	NA	NA	YES	SSR	NO	NO	NO
LG13	miR6112	11651845	11652114	0	NO	gi|211734397|gb|GE577073.1|GE577073	NA	YES	SSR	NO	NO	NO
LG13	miR6105	11651882	11651996	0	NO	NA	NA	YES	SSR	NO	NO	NO
LG13	miR6108	11692785	11692974	0	NO	NA	NA	NO	NO	NO	NO	NO
LG13	miR6112	11763695	11763829	0	NO	NA	NA	NO	NO	NO	NO	NO
LG13	miR6112	11774976	11775263	0	NO	NA	NA	YES	SSR	NO	NO	NO
LG13	miR6105	11845680	11845905	0	NO	NA	NA	YES	NO	NO	DNA-transposon	NO
LG13	miR6112	11852540	11852822	0	NO	NA	NA	YES	SSR	NO	NO	NO
LG13	miR6105	11852577	11852834	0	NO	gi|211734397|gb|GE577073.1|GE577073	NA	YES	SSR	NO	NO	NO
LG13	miR6115	12175250	12175452	0	NO	NA	NA	YES	NO	NO	NO	NO
LG13	miR6105	12228725	12228997	0	NO	gi|211734397|gb|GE577073.1|GE577073	NA	YES	SSR	NO	NO	NO
LG13	miR393	12268335	12268417	3	NO	NA	NA	NO	NO	NO	NO	NO
LG13	miR6112	12603289	12603439	0	NO	NA	NA	YES	SSR	NO	NO	NO
LG13	miR6105	12603316	12603594	0	NO	gi|211769954|gb|GE608202.1|GE608202	NA	YES	SSR	NO	NO	NO
LG13	miR6112	12607784	12607988	0	NO	NA	NA	YES	SSR	low_compelxity	NO	NO
LG13	miR6108	12674456	12674634	0	NO	NA	NA	NO	NO	NO	NO	NO
LG13	miR6108	12674707	12674913	0	NO	NA	NA	YES	NO	NO	NO	NO
LG13	miR6105	13084512	13084738	0	NO	NA	NA	YES	NO	NO	NO	NO
LG13	miR6112	13084749	13084908	0	NO	gi|211751508|gb|GE589745.1|GE589745	C_cardunculus_joined_rep_c20624	YES	NO	NO	DNA-transposon	NO
LG13	miR6105	13084776	13084979	0	NO	gi|211734397|gb|GE577073.1|GE577073	NA	YES	NO	NO	DNA-transposon	NO
LG13	miR6108	13128643	13128845	0	NO	NA	Scolymus_rep_c23331	YES	NO	NO	NO	NO
LG13	miR6108	13128767	13128969	0	NO	NA	NA	YES	NO	NO	NO	NO
LG13	miR6112	13293101	13293246	0	NO	NA	NA	NO	NO	NO	NO	NO
LG13	miR6115	13666307	13666684	0	NO	NA	NA	YES	SSR	NO	DNA-transposon	NO
LG13	miR6108	13941487	13941871	0	NO	NA	NA	YES	NO	NO	NO	NO
LG13	miR6108	13941619	13941859	0	NO	NA	Altilis_rep_c11447	YES	NO	NO	NO	NO
LG13	miR6108	14325384	14325564	0	NO	NA	NA	YES	NO	NO	NO	NO
LG13	miR6105	14381904	14382218	0	NO	NA	C_cardunculus_joined_rep_c334	YES	NO	NO	NO	NO
LG13	miR6105	14382151	14382363	0	NO	gi|211734397|gb|GE577073.1|GE577073	NA	YES	NO	low_compelxity	NO	NO
LG13	miR6112	14453253	14453487	0	NO	NA	NA	YES	NO	NO	NO	NO
LG13	miR6105	14453289	14453384	0	NO	gi|211734397|gb|GE577073.1|GE577073	Altilis_rep_c33285	YES	NO	NO	NO	NO
LG13	miR6112	14672666	14672799	0	NO	NA	NA	YES	NO	NO	NO	NO
LG13	miR6105	14672703	14672911	0	NO	gi|211769954|gb|GE608202.1|GE608202	C_cardunculus_joined_rep_c334	YES	NO	NO	NO	NO
LG13	miR6105	14728003	14728184	0	NO	NA	NA	YES	NO	NO	NO	NO
LG13	miR6105	14765387	14765607	0	NO	gi|211734397|gb|GE577073.1|GE577073	C_cardunculus_joined_rep_c334	YES	NO	low_compelxity	NO	NO
LG13	miR6108	14849789	14849988	0	NO	NA	NA	YES	NO	NO	NO	NO
LG13	miR6105	14877168	14877403	0	NO	gi|211768186|gb|GE607149.1|GE607149	Altilis_rep_c13768	YES	SSR	NO	NO	NO
LG13	miR6105	15086171	15086422	0	NO	gi|211752522|gb|GE590699.1|GE590699	Scolymus_c21137	YES	SSR	NO	NO	NO
LG13	miR6108	15129701	15129890	0	NO	NA	NA	YES	NO	NO	NO	NO
LG13	miR6108	15605825	15606069	0	NO	NA	NA	YES	SSR	NO	NO	NO
LG13	miR6108	15605953	15606197	0	NO	NA	NA	YES	NO	NO	DNA-transposon	NO
LG13	miR6108	15683217	15683408	4	NO	NA	NA	YES	NO	NO	NO	NO
LG13	miR6110	15937225	15937503	1	NO	NA	NA	YES	NO	NO	NO	NO
LG13	miR6112	16004807	16005073	0	NO	NA	NA	YES	NO	low_compelxity	NO	NO
LG13	miR6105	16213182	16213457	1	NO	NA	NA	YES	SSR	NO	NO	NO
LG13	miR6112	16226211	16226474	0	NO	NA	NA	YES	SSR	low_compelxity	NO	NO
LG13	miR6105	16226248	16226448	0	NO	gi|211745147|gb|GE586157.1|GE586157	C_cardunculus_joined_rep_c26711	YES	SSR	NO	NO	NO
LG13	miR6108	16290701	16291011	0	NO	NA	NA	YES	SSR	low_compelxity	NO	NO
LG13	miR6105	16488259	16488527	0	NO	NA	NA	YES	NO	NO	NO	NO
LG13	miR6108	16502217	16502462	0	NO	NA	NA	YES	NO	low_compelxity	NO	NO
LG13	miR6108	16544577	16544867	0	NO	NA	NA	YES	NO	NO	NO	NO
LG13	miR6108	17651249	17651447	0	NO	NA	NA	YES	NO	NO	NO	NO
LG13	miR6108	17664652	17664989	0	NO	NA	NA	YES	NO	NO	DNA-transposon	NO
LG13	miR6108	17975180	17975389	0	NO	NA	NA	NO	NO	NO	NO	NO
LG13	miR159/319	18133237	18133407	155	YES	NA	NA	NO	NO	NO	NO	NO
LG13	miR6112	18632071	18632303	0	NO	NA	NA	YES	SSR	low_compelxity	NO	NO
LG13	miR6105	18677016	18677276	0	NO	gi|211734397|gb|GE577073.1|GE577073	NA	YES	SSR	NO	NO	NO
LG13	miR6115	18680419	18680615	0	NO	NA	NA	NO	NO	NO	NO	NO
LG13	miR6112	18775107	18775325	0	NO	NA	NA	YES	SSR	NO	NO	NO
LG13	miR6105	18775136	18775387	0	NO	NA	NA	YES	SSR	NO	NO	NO
LG13	miR479	18812155	18812259	13	YES	NA	NA	NO	NO	NO	NO	NO
LG13	miR6108	18914373	18914537	0	NO	NA	NA	YES	SSR	NO	NO	NO
LG13	miR6108	18914614	18914830	0	NO	gi|211752858|gb|GE594596.1|GE594596	C_cardunculus_joined_c14058	YES	SSR	NO	NO	NO
LG13	miR6108	19071264	19071442	0	NO	NA	NA	YES	NO	NO	NO	NO
LG13	miR6112	19335074	19335286	0	NO	NA	NA	NO	NO	NO	NO	NO
LG13	miR6112	19767008	19767175	0	NO	NA	Sylvestris_rep_c30225	YES	NO	low_compelxity	NO	NO
LG13	miR6108	20050279	20050392	0	NO	NA	NA	YES	NO	NO	NO	NO
LG13	miR6108	20050397	20050617	0	NO	gi|211752858|gb|GE594596.1|GE594596	C_cardunculus_joined_c14058	YES	NO	low_compelxity	NO	NO
LG13	miR6105	20329021	20329306	0	NO	gi|211766057|gb|GE605351.1|GE605351	Sylvestris_rep_c20294	YES	SSR	NO	NO	NO
LG13	miR6108	20475330	20475455	0	NO	NA	NA	NO	NO	NO	NO	NO
LG13	miR6108	21989790	21989980	0	NO	NA	NA	YES	NO	NO	NO	NO
LG13	miR6109	22004461	22004539	4	NO	NA	NA	YES	NO	NO	NO	NO
LG13	miR6105	22193770	22194013	0	NO	gi|211734397|gb|GE577073.1|GE577073	NA	YES	SSR	NO	NO	NO
LG13	miR6112	22802373	22802531	0	NO	NA	NA	YES	NO	NO	NO	NO
LG13	miR6105	22802410	22802606	0	NO	gi|211769954|gb|GE608202.1|GE608202	Sylvestris_c41983	YES	NO	NO	NO	NO
LG13	miR6108	22941630	22941800	9	NO	NA	NA	YES	NO	NO	NO	NO
LG13	miR6108	23747172	23747359	0	NO	NA	NA	YES	NO	NO	NO	NO
LG13	miR6112	23816151	23816430	0	NO	NA	NA	YES	NO	NO	NO	NO
LG13	miR6112	23949273	23949535	0	NO	NA	NA	YES	SSR	NO	NO	NO
LG13	miR6105	23949309	23949571	0	NO	NA	NA	YES	SSR	NO	NO	NO
LG13	miR5658	24149302	24149373	0	NO	NA	NA	YES	SSR	NO	NO	NO
LG13	miR845	24178619	24178788	0	NO	NA	NA	YES	NO	NO	NO	NO
LG13	miR5658	24631355	24631425	0	NO	NA	NA	YES	SSR	NO	NO	NO
LG13	miR6108	24738477	24738740	0	NO	NA	NA	YES	NO	NO	NO	NO
LG13	miR6108	24766205	24766410	0	NO	NA	NA	YES	NO	NO	NO	NO
LG13	miR6108	24766344	24766549	0	NO	gi|211767594|gb|GE605114.1|GE605114	Scolymus_rep_c23331	YES	NO	NO	NO	NO
LG13	miR6105	24869114	24869338	0	NO	gi|211769954|gb|GE608202.1|GE608202	C_cardunculus_joined_rep_c334	YES	NO	NO	NO	NO
LG13	miR6108	24921036	24921209	0	NO	NA	NA	NO	NO	NO	NO	NO
LG13	miR6108	25367854	25368023	0	NO	NA	NA	YES	NO	NO	NO	NO
LG13	miR6108	25439966	25440118	0	NO	NA	NA	YES	NO	NO	NO	NO
LG13	miR5658	25643141	25643203	0	NO	NA	NA	YES	NO	NO	NO	NO
LG13	miR6108	25664211	25664402	0	NO	NA	NA	YES	NO	NO	NO	NO
LG13	miR6108	25730812	25730974	0	NO	NA	NA	NO	NO	NO	NO	NO
LG13	miR6108	26180399	26180529	0	NO	NA	NA	YES	NO	NO	NO	LTR_transposon
LG13	miR6105	26180961	26181173	0	NO	gi|211734397|gb|GE577073.1|GE577073	NA	YES	SSR	NO	NO	NO
LG13	miR6109	26200763	26200824	0	NO	NA	C_cardunculus_joined_rep_c17289	YES	NO	NO	NO	NO
LG13	miR6112	26382090	26382231	0	NO	NA	NA	YES	SSR	NO	NO	NO
LG13	miR6110	26793410	26793531	6	NO	NA	NA	YES	NO	NO	NO	NO
LG13	miR6108	26806799	26806993	0	NO	NA	NA	NO	NO	NO	NO	NO
LG13	miR6108	26807036	26807157	0	NO	NA	C_cardunculus_joined_rep_c22312	YES	NO	NO	NO	NO
LG13	miR6105	27274835	27275106	0	NO	gi|211734397|gb|GE577073.1|GE577073	NA	YES	SSR	NO	NO	NO
LG13	miR6112	27502755	27502888	0	NO	NA	NA	NO	NO	NO	NO	NO
LG13	miR6105	27531198	27531409	0	NO	gi|211734397|gb|GE577073.1|GE577073	Altilis_rep_c33285	YES	SSR	NO	NO	NO
LG13	miR6105	27837655	27837971	0	NO	gi|211769954|gb|GE608202.1|GE608202	NA	YES	NO	NO	DNA-transposon	NO
LG13	miR6109	28580124	28580461	0	NO	NA	Scolymus_c36941	YES	NO	NO	NO	NO
LG13	miR1039	28796413	28796529	0	NO	NA	NA	NO	NO	NO	NO	NO
LG13	miR6108	29298061	29298302	0	NO	NA	NA	YES	NO	NO	NO	NO
LG13	miR6108	29497056	29497340	0	NO	NA	NA	YES	NO	NO	NO	NO
LG13	miR5658	29878018	29878088	0	NO	NA	NA	YES	SSR	NO	NO	NO
LG13	miR6108	30105647	30105812	0	NO	NA	NA	YES	NO	NO	NO	NO
LG13	miR6112	31396139	31396410	3	NO	NA	NA	YES	SSR	NO	NO	NO
LG13	miR6105	31407282	31407475	0	NO	NA	NA	YES	NO	NO	NO	NO
LG13	miR6105	31410076	31410288	0	NO	gi|211734397|gb|GE577073.1|GE577073	NA	YES	SSR	low_compelxity	NO	NO
LG13	miR6112	32003645	32003833	0	NO	NA	NA	YES	SSR	NO	NO	NO
LG13	miR6105	32003671	32003859	0	NO	NA	NA	YES	SSR	NO	NO	NO
LG13	miR6112	32122563	32122852	0	NO	NA	Altilis_c16525	YES	SSR	NO	NO	NO
LG13	miR5523	32277115	32277194	0	NO	NA	C_cardunculus_joined_rep_c9390	NO	NO	NO	NO	NO
LG13	miR6112	32447987	32448233	0	NO	gi|211749853|gb|GE588662.1|GE588662	NA	YES	SSR	NO	NO	NO
LG13	miR6112	33836416	33836600	0	NO	NA	NA	YES	NO	NO	NO	NO
LG13	miR6105	33836452	33836655	9	NO	gi|211769954|gb|GE608202.1|GE608202	Sylvestris_c41983	YES	NO	NO	NO	NO
LG13	miR6108	34558884	34559143	0	NO	NA	NA	YES	SSR	NO	NO	NO
LG13	miR6108	34558993	34559260	0	NO	NA	NA	YES	SSR	NO	NO	NO
LG13	miR6108	34905130	34905417	0	NO	NA	NA	YES	NO	NO	NO	NO
LG13	miR6108	35344625	35344814	0	NO	NA	NA	YES	NO	NO	NO	NO
LG13	miR6105	36006251	36006514	0	NO	NA	NA	YES	SSR	NO	NO	NO
LG13	miR6112	36008889	36009167	0	NO	NA	NA	YES	SSR	NO	NO	NO
LG13	miR6108	36100611	36100888	0	NO	NA	Altilis_rep_c33285	YES	NO	NO	NO	NO
LG13	miR6105	36165499	36165736	0	NO	NA	C_cardunculus_joined_rep_c2168	YES	NO	NO	NO	NO
LG13	miR6112	36277916	36278037	0	NO	NA	NA	YES	SSR	NO	NO	NO
LG13	miR6110	36596161	36596411	0	NO	NA	NA	YES	NO	NO	NO	NO
LG13	miR6109	36695583	36695645	0	NO	gi|211734503|gb|GE577335.1|GE577335	NA	YES	NO	NO	NO	NO
LG13	miR6112	36716303	36716443	0	NO	gi|211745147|gb|GE586157.1|GE586157	C_cardunculus_joined_rep_c20624	NO	NO	NO	NO	NO
LG13	miR414	37343974	37344041	0	NO	NA	NA	YES	SSR	NO	NO	NO
LG13	miR6108	37624658	37624821	0	NO	NA	NA	YES	NO	NO	NO	NO
LG13	miR6112	37904062	37904202	0	NO	NA	NA	YES	SSR	NO	NO	NO
LG13	miR6105	37904099	37904339	0	NO	NA	Sylvestris_rep_c33424	YES	SSR	low_compelxity	NO	NO
LG13	miR6112	37975849	37975929	0	NO	gi|211751508|gb|GE589745.1|GE589745	C_cardunculus_joined_rep_c20624	YES	NO	NO	NO	NO
LG13	miR6105	37975877	37976007	0	NO	NA	NA	NO	NO	NO	NO	NO
LG13	miR6105	38049569	38049787	0	NO	gi|211734397|gb|GE577073.1|GE577073	NA	YES	SSR	NO	NO	NO
LG13	miR6110	38172026	38172196	0	NO	NA	NA	YES	NO	NO	NO	NO
LG13	miR6110	38172119	38172289	0	NO	NA	NA	YES	NO	NO	NO	NO
LG13	miR6108	38360032	38360168	0	NO	NA	NA	YES	NO	NO	NO	NO
LG13	miR6108	38382744	38382949	0	NO	NA	NA	YES	SSR	NO	NO	NO
LG13	miR6105	38440748	38441033	0	NO	NA	NA	YES	SSR	NO	NO	NO
LG13	miR6112	38836190	38836337	0	NO	NA	NA	YES	NO	NO	NO	NO
LG13	miR6112	38847039	38847168	0	NO	NA	NA	YES	NO	low_compelxity	NO	NO
LG13	miR6112	38884998	38885128	0	NO	NA	NA	YES	NO	low_compelxity	NO	NO
LG13	miR6112	38922242	38922371	0	NO	NA	Sylvestris_rep_c33424	YES	NO	NO	NO	NO
LG13	miR6108	38999795	39000165	0	NO	NA	NA	YES	NO	NO	NO	NO
LG13	miR6112	39001020	39001258	0	NO	NA	NA	YES	NO	NO	NO	NO
LG13	miR6115	39095303	39095511	0	NO	NA	NA	YES	NO	NO	NO	NO
LG13	miR6112	39145690	39145788	0	NO	NA	NA	NO	NO	NO	NO	NO
LG13	miR6112	39247764	39247973	0	NO	gi|211745147|gb|GE586157.1|GE586157	NA	YES	NO	NO	NO	NO
LG13	miR6105	39255091	39255376	0	NO	gi|211734397|gb|GE577073.1|GE577073	Altilis_rep_c13768	YES	SSR	NO	NO	NO
LG13	miR6112	39440575	39440713	0	NO	NA	NA	YES	NO	NO	NO	NO
LG13	miR6112	39502241	39502380	0	NO	gi|211749490|gb|GE588312.1|GE588312	C_cardunculus_joined_rep_c5729	YES	NO	NO	NO	NO
LG13	miR6105	39502269	39502470	0	NO	NA	NA	YES	NO	NO	NO	NO
LG13	miR6112	39536978	39537155	0	NO	NA	NA	YES	NO	NO	NO	NO
LG13	miR6115	39570666	39570812	0	NO	NA	NA	YES	NO	NO	NO	NO
LG13	miR6109	39778068	39778231	0	NO	NA	NA	YES	NO	NO	NO	NO
LG13	miR6109	39778111	39778194	0	NO	NA	Scolymus_c36941	YES	NO	NO	NO	NO
LG13	miR6109	39778152	39778237	0	NO	NA	Scolymus_c36941	YES	NO	NO	NO	NO
LG13	miR6109	39783614	39783732	0	NO	gi|211734503|gb|GE577335.1|GE577335	NA	YES	NO	NO	NO	NO
LG13	miR6109	39783656	39783732	0	NO	NA	NA	YES	NO	NO	NO	NO
LG13	miR6108	39784397	39784590	0	NO	NA	NA	YES	NO	NO	NO	NO
LG13	miR6108	39836783	39836971	0	NO	NA	C_cardunculus_joined_rep_c6003	YES	NO	NO	NO	NO
LG13	miR6108	39913083	39913313	0	NO	NA	NA	YES	NO	NO	NO	NO
LG13	miR6108	39913264	39913494	0	NO	NA	NA	YES	SSR	NO	NO	NO
LG13	miR6112	39918090	39918300	0	NO	NA	NA	YES	NO	NO	NO	NO
LG13	miR6105	39918127	39918337	0	NO	NA	NA	YES	NO	NO	NO	NO
LG13	miR6112	39956328	39956462	0	NO	NA	NA	YES	NO	NO	NO	NO
LG13	miR6112	40182205	40182419	0	NO	NA	NA	YES	SSR	NO	NO	NO
LG13	miR6108	40223082	40223256	0	NO	NA	NA	YES	NO	NO	NO	NO
LG13	miR6112	40242368	40242522	0	NO	NA	NA	YES	NO	NO	NO	NO
LG13	miR6105	40242395	40242549	0	NO	NA	NA	YES	NO	NO	NO	NO
LG13	miR6112	40297816	40297956	0	NO	gi|211768186|gb|GE607149.1|GE607149	Altilis_rep_c13768	YES	NO	NO	DNA-transposon	NO
LG13	miR6110	40317935	40318252	42	YES	NA	NA	YES	NO	NO	NO	NO
LG13	miR6105	40352986	40353196	0	NO	NA	NA	YES	NO	NO	NO	NO
LG13	miR6112	40393346	40393523	0	NO	NA	NA	YES	SSR	NO	NO	NO
LG13	miR6105	40393383	40393606	0	NO	NA	NA	YES	SSR	NO	NO	NO
LG13	miR6112	40393573	40393789	0	NO	NA	NA	YES	NO	NO	NO	NO
LG13	miR6105	40393609	40393825	0	NO	NA	NA	YES	NO	NO	NO	NO
LG13	miR6117	40415638	40415706	0	NO	gi|211760350|gb|GE597304.1|GE597304	Altilis_rep_c10283	YES	NO	NO	NO	NO
LG13	miR6109	40491307	40491368	0	NO	gi|211749408|gb|GE590869.1|GE590869	Scolymus_rep_c19413	YES	NO	NO	NO	NO
LG13	miR6105	40550306	40550577	0	NO	gi|211769954|gb|GE608202.1|GE608202	Sylvestris_c41983	YES	NO	low_compelxity	NO	NO
LG13	miR6108	40706132	40706383	0	NO	NA	NA	YES	NO	NO	NO	NO
LG13	miR6112	40780738	40780843	0	NO	NA	C_cardunculus_joined_rep_c334	YES	NO	low_compelxity	NO	NO
LG13	miR6105	40780775	40780955	0	NO	gi|211769954|gb|GE608202.1|GE608202	C_cardunculus_joined_rep_c334	YES	NO	low_compelxity	NO	NO
LG13	miR6105	40808992	40809216	0	NO	gi|211734397|gb|GE577073.1|GE577073	NA	YES	SSR	NO	NO	NO
LG13	miR6112	40843604	40843828	0	NO	NA	NA	YES	NO	NO	DNA-transposon	NO
LG13	miR6105	40843642	40843782	0	NO	NA	NA	YES	NO	NO	DNA-transposon	NO
LG13	miR6109	40844298	40844372	0	NO	NA	NA	YES	NO	NO	NO	NO
LG13	miR6105	40887671	40887934	0	NO	gi|211734397|gb|GE577073.1|GE577073	NA	YES	SSR	NO	NO	NO
LG13	miR6110	40974890	40975084	0	NO	NA	NA	YES	NO	NO	NO	NO
LG13	miR6108	41103266	41103478	353	YES	gi|211767594|gb|GE605114.1|GE605114	Scolymus_rep_c23331	YES	NO	NO	NO	NO
LG13	miR6112	41158883	41159067	0	NO	gi|211734397|gb|GE577073.1|GE577073	NA	YES	NO	NO	NO	NO
LG13	miR6109	41199186	41199273	0	NO	NA	NA	YES	NO	NO	NO	NO
LG13	miR6115	41229751	41229832	0	NO	NA	NA	YES	NO	NO	NO	NO
LG14	miR6108	431	591	0	NO	NA	NA	YES	NO	NO	NO	NO
LG14	miR6108	6578	6860	0	NO	NA	NA	NO	NO	NO	NO	NO
LG14	miR6105	48276	48538	0	NO	NA	Sylvestris_rep_c30225	YES	SSR	NO	NO	NO
LG14	miR6115	69213	69413	6	NO	NA	NA	YES	NO	NO	NO	NO
LG14	miR6112	82487	82813	0	NO	NA	NA	YES	SSR	NO	NO	NO
LG14	miR6115	100155	100372	0	NO	NA	NA	YES	NO	NO	NO	NO
LG14	miR6112	133281	133434	0	NO	NA	NA	YES	SSR	NO	NO	NO
LG14	miR6108	199773	200001	0	NO	NA	NA	YES	NO	low_complexity	NO	NO
LG14	miR6105	242009	242296	0	NO	NA	NA	YES	SSR	NO	NO	NO
LG14	miR6112	321433	321644	0	NO	NA	NA	YES	NO	NO	NO	LTR_transposon
LG14	miR6105	321471	321682	0	NO	gi|211734397|gb|GE577073.1|GE577073	NA	YES	NO	NO	NO	LTR_transposon
LG14	miR6108	332730	332874	0	NO	NA	NA	NO	NO	NO	NO	NO
LG14	miR6105	351517	351793	0	NO	gi|211734397|gb|GE577073.1|GE577073	NA	YES	SSR	NO	NO	NO
LG14	miR6115	426986	427158	0	NO	NA	C_cardunculus_joined_c26892	NO	NO	NO	NO	NO
LG14	miR6115	427096	427250	0	NO	NA	NA	NO	NO	NO	NO	NO
LG14	miR6115	476917	477106	0	NO	NA	NA	YES	NO	NO	NO	NO
LG14	miR6110	478861	479100	0	NO	NA	NA	YES	NO	NO	NO	NO
LG14	miR6115	485832	485904	0	NO	NA	C_cardunculus_joined_c26892	YES	NO	NO	NO	NO
LG14	miR6112	494298	494438	0	NO	gi|211745147|gb|GE586157.1|GE586157	C_cardunculus_joined_rep_c20624	YES	NO	NO	NO	NO
LG14	miR6112	583761	583934	0	NO	NA	NA	YES	NO	NO	NO	NO
LG14	miR6105	583796	584003	0	NO	gi|211769954|gb|GE608202.1|GE608202	Sylvestris_c41983	YES	NO	NO	NO	NO
LG14	miR6105	616692	616957	0	NO	NA	NA	YES	SSR	NO	NO	NO
LG14	miR6112	647723	647855	0	NO	NA	NA	NO	NO	NO	NO	NO
LG14	miR6105	677391	677593	0	NO	NA	NA	YES	NO	NO	NO	NO
LG14	miR6115	682073	682274	0	NO	NA	NA	YES	NO	NO	NO	NO
LG14	miR6105	695730	695939	0	NO	NA	NA	YES	NO	NO	NO	NO
LG14	miR6108	714636	714851	0	NO	NA	NA	YES	NO	NO	NO	NO
LG14	miR6112	722690	722941	0	NO	NA	NA	YES	NO	NO	NO	NO
LG14	miR6112	831629	831766	0	NO	NA	NA	YES	NO	NO	NO	NO
LG14	miR6108	932184	932349	3	NO	NA	NA	NO	NO	NO	NO	NO
LG14	miR6115	960438	960806	0	NO	NA	NA	YES	NO	NO	NO	NO
LG14	miR6115	961420	961626	0	NO	NA	NA	YES	NO	NO	NO	NO
LG14	miR6115	1008381	1008591	0	NO	NA	NA	YES	NO	low_complexity	NO	NO
LG14	miR6115	1014668	1014807	0	NO	NA	NA	YES	NO	NO	NO	NO
LG14	miR6108	1031810	1032015	0	NO	NA	Sylvestris_rep_c37596	YES	NO	NO	NO	NO
LG14	miR6108	1037494	1037662	0	NO	NA	NA	YES	NO	NO	NO	NO
LG14	miR6115	1220884	1221100	0	NO	NA	NA	YES	SSR	NO	NO	NO
LG14	miR6115	1241601	1241803	0	NO	NA	NA	YES	NO	NO	NO	NO
LG14	miR6115	1292681	1293005	0	NO	NA	NA	YES	SSR	NO	NO	NO
LG14	miR6112	1305607	1305723	0	NO	NA	NA	YES	NO	NO	NO	NO
LG14	miR6105	1305634	1305815	0	NO	NA	C_cardunculus_joined_rep_c334	YES	NO	NO	NO	NO
LG14	miR6109	1316216	1316275	0	NO	gi|211749408|gb|GE590869.1|GE590869	Scolymus_c36941	YES	NO	NO	NO	NO
LG14	miR6112	1345751	1345867	0	NO	NA	NA	YES	NO	NO	NO	NO
LG14	miR6112	1556404	1556548	0	NO	NA	NA	YES	NO	NO	NO	NO
LG14	miR6112	1559660	1559812	0	NO	NA	C_cardunculus_joined_c10400	YES	NO	NO	NO	NO
LG14	miR6105	1559695	1559883	0	NO	gi|211769954|gb|GE608202.1|GE608202	Sylvestris_c41983	YES	NO	NO	NO	NO
LG14	miR6108	1564627	1564829	0	NO	NA	C_cardunculus_joined_rep_c6003	NO	NO	NO	NO	NO
LG14	miR6108	1564651	1564853	0	NO	NA	NA	NO	NO	NO	NO	NO
LG14	miR6108	1564893	1565020	0	NO	NA	NA	NO	NO	NO	NO	NO
LG14	miR6105	1567971	1568131	0	NO	gi|211748735|gb|GE590482.1|GE590482	NA	YES	NO	NO	NO	NO
LG14	miR6112	1718267	1718509	0	NO	NA	NA	YES	SSR	NO	NO	NO
LG14	miR6105	1718303	1718498	0	NO	NA	NA	YES	SSR	NO	NO	NO
LG14	miR6108	1752632	1752827	4	NO	NA	NA	NO	NO	NO	NO	NO
LG14	miR6112	1829087	1829293	0	NO	NA	NA	YES	NO	NO	NO	NO
LG14	miR6105	1855859	1856063	0	NO	NA	NA	YES	SSR	NO	NO	NO
LG14	miR6105	1857629	1857764	0	NO	gi|211734397|gb|GE577073.1|GE577073	NA	YES	SSR	NO	NO	NO
LG14	miR6105	1857914	1858129	0	NO	NA	NA	YES	NO	low_complexity	NO	NO
LG14	miR6105	1875229	1875488	0	NO	gi|211734397|gb|GE577073.1|GE577073	NA	YES	SSR	NO	NO	NO
LG14	miR6115	1970088	1970223	0	NO	NA	NA	YES	NO	NO	NO	NO
LG14	miR6115	1973260	1973408	0	NO	NA	NA	YES	NO	NO	NO	NO
LG14	miR6110	1976436	1976569	0	NO	NA	NA	YES	NO	NO	NO	NO
LG14	miR6112	2021431	2021573	0	NO	NA	C_cardunculus_joined_rep_c20624	NO	NO	NO	NO	NO
LG14	miR6108	2127356	2127555	0	NO	NA	NA	YES	NO	NO	NO	NO
LG14	miR6112	2131710	2131918	0	NO	NA	NA	YES	NO	NO	NO	NO
LG14	miR6108	2151275	2151519	0	NO	NA	NA	NO	NO	NO	NO	NO
LG14	miR6108	2157610	2157791	0	NO	NA	NA	NO	NO	NO	NO	NO
LG14	miR1435	2173127	2173213	0	NO	gi|211758034|gb|GE598485.1|GE598485	C_cardunculus_joined_rep_c4248	NO	NO	NO	NO	NO
LG14	miR6108	2211043	2211411	0	NO	NA	NA	YES	NO	NO	NO	NO
LG14	miR6108	2211168	2211541	0	NO	NA	NA	YES	NO	NO	NO	NO
LG14	miR6110	2217902	2218112	0	NO	NA	NA	YES	NO	NO	NO	NO
LG14	miR6112	2232161	2232410	0	NO	NA	NA	YES	SSR	NO	NO	NO
LG14	miR6108	2252104	2252285	0	NO	NA	NA	YES	NO	NO	NO	NO
LG14	miR6105	2401704	2401798	0	NO	gi|211734397|gb|GE577073.1|GE577073	Sylvestris_rep_c30225	YES	SSR	NO	NO	NO
LG14	miR6112	2592847	2593144	0	NO	NA	NA	YES	NO	low_complexity	NO	NO
LG14	miR6110	2602312	2602424	0	NO	NA	NA	YES	NO	NO	NO	NO
LG14	miR6110	2602388	2602500	1	NO	NA	NA	YES	NO	NO	NO	NO
LG14	miR6112	2606886	2607156	0	NO	NA	NA	YES	SSR	low_complexity	NO	NO
LG14	miR6105	2606922	2607123	0	NO	gi|211734397|gb|GE577073.1|GE577073	NA	YES	SSR	low_complexity	NO	NO
LG14	miR6110	2610705	2611020	83	YES	NA	Sylvestris_c24436	YES	NO	NO	NO	NO
LG14	miR6112	2622047	2622211	0	NO	gi|211745147|gb|GE586157.1|GE586157	C_cardunculus_joined_rep_c20624	NO	NO	NO	NO	NO
LG14	miR6105	2755237	2755319	0	NO	gi|211734397|gb|GE577073.1|GE577073	Altilis_rep_c24555	YES	NO	NO	NO	NO
LG14	miR399	2897575	2897672	0	NO	NA	NA	NO	NO	NO	NO	NO
LG14	miR399	2910889	2910982	0	NO	NA	NA	NO	NO	NO	NO	NO
LG14	miR6115	3176025	3176226	0	NO	NA	NA	YES	NO	NO	NO	NO
LG14	miR6108	3211809	3212049	0	NO	NA	NA	NO	NO	NO	NO	NO
LG14	miR6109	3318431	3318534	0	NO	gi|211759321|gb|GE597991.1|GE597991	C_cardunculus_joined_rep_c17289	YES	NO	NO	NO	NO
LG14	miR6112	3433646	3433786	0	NO	gi|211751508|gb|GE589745.1|GE589745	NA	YES	SSR	NO	NO	NO
LG14	miR6112	3489588	3489880	0	NO	NA	Altilis_rep_c15553	YES	SSR	low_complexity	NO	NO
LG14	miR6105	3489625	3489881	0	NO	NA	Altilis_rep_c15553	YES	SSR	low_complexity	NO	NO
LG14	miR6112	3548643	3548899	174	YES	gi|211749473|gb|GE588308.1|GE588308	C_cardunculus_joined_c21130	NO	NO	NO	NO	NO
LG14	miR6108	3700855	3701014	0	NO	NA	NA	YES	NO	NO	NO	NO
LG14	miR6115	3715963	3716302	0	NO	NA	NA	YES	SSR	NO	NO	NO
LG14	miR6115	3853023	3853165	0	NO	NA	NA	YES	NO	NO	NO	NO
LG14	miR6115	3855400	3855619	0	NO	NA	NA	YES	NO	NO	NO	NO
LG14	miR6108	3856703	3856988	0	NO	NA	NA	YES	NO	NO	NO	NO
LG14	miR6112	3873207	3873313	0	NO	NA	NA	YES	SSR	NO	NO	NO
LG14	miR6105	3873235	3873479	0	NO	NA	NA	YES	SSR	NO	NO	NO
LG14	miR6115	3890492	3890568	0	NO	gi|211769566|gb|GE605474.1|GE605474	NA	NO	NO	NO	NO	NO
LG14	miR6108	3979095	3979269	0	NO	NA	NA	YES	NO	NO	NO	NO
LG14	miR6112	4499661	4499790	0	NO	NA	NA	YES	NO	NO	NO	NO
LG14	miR6105	4499697	4499906	0	NO	gi|211769954|gb|GE608202.1|GE608202	Sylvestris_c41983	YES	NO	NO	NO	NO
LG14	miR6112	4500324	4500474	0	NO	NA	NA	YES	NO	NO	NO	NO
LG14	miR6108	4689608	4689958	0	NO	NA	NA	NO	NO	NO	NO	NO
LG14	miR6108	4689843	4689946	0	NO	NA	NA	NO	NO	NO	NO	NO
LG14	miR6115	4783589	4783729	0	NO	NA	NA	YES	NO	NO	NO	NO
LG14	miR6108	5004677	5004760	0	NO	NA	NA	YES	NO	NO	NO	NO
LG14	miR6112	5276965	5277220	0	NO	NA	NA	YES	SSR	NO	NO	NO
LG14	miR6108	5614949	5615127	0	NO	NA	NA	NO	NO	NO	NO	NO
LG14	miR6105	5676079	5676329	0	NO	gi|211734397|gb|GE577073.1|GE577073	NA	YES	NO	NO	NO	NO
LG14	miR6112	5997326	5997463	0	NO	NA	NA	YES	NO	NO	NO	NO
LG14	miR6112	6457189	6457330	0	NO	NA	NA	YES	SSR	NO	NO	NO
LG14	miR6108	6531994	6532199	0	NO	NA	NA	YES	NO	NO	NO	NO
LG14	miR6108	6532128	6532333	0	NO	NA	NA	YES	NO	NO	NO	NO
LG14	miR6108	6689503	6689769	0	NO	NA	NA	YES	NO	NO	NO	NO
LG14	miR6108	6768396	6768611	0	NO	NA	NA	YES	NO	NO	NO	NO
LG14	miR6112	6939171	6939381	0	NO	NA	NA	YES	NO	NO	NO	NO
LG14	miR6105	6939207	6939417	0	NO	gi|211769954|gb|GE608202.1|GE608202	Sylvestris_c41983	YES	NO	NO	NO	NO
LG14	miR6112	7336999	7337148	1	NO	NA	NA	YES	SSR	NO	NO	NO
LG14	miR6112	8361804	8361895	0	NO	NA	C_cardunculus_joined_rep_c20624	YES	NO	NO	NO	NO
LG14	miR6108	8562485	8562643	0	NO	NA	NA	YES	NO	NO	NO	NO
LG14	miR6108	8570916	8571166	0	NO	NA	NA	NO	NO	NO	NO	NO
LG14	miR6105	8642819	8642981	0	NO	NA	NA	YES	SSR	NO	NO	NO
LG14	miR6108	8822659	8822861	0	NO	NA	NA	NO	NO	NO	NO	NO
LG14	miR6108	9137760	9137939	0	NO	NA	NA	YES	NO	NO	NO	NO
LG14	miR6110	9240439	9240702	0	NO	NA	NA	YES	NO	NO	NO	NO
LG14	miR6110	9240529	9240792	0	NO	NA	NA	YES	NO	NO	NO	NO
LG14	miR6109	9267617	9267764	0	NO	NA	NA	YES	NO	NO	NO	NO
LG14	miR6108	9592503	9592834	0	NO	NA	NA	YES	NO	NO	NO	NO
LG14	miR6108	9749571	9749835	0	NO	NA	NA	YES	NO	NO	NO	NO
LG14	miR6105	10092020	10092291	0	NO	NA	C_cardunculus_joined_c16549	YES	SSR	NO	NO	NO
LG14	miR414	10143622	10143684	0	NO	NA	NA	NO	NO	NO	NO	NO
LG14	miR6105	10274562	10274782	0	NO	NA	C_cardunculus_joined_rep_c5064	YES	SSR	NO	NO	NO
LG14	miR6112	10324023	10324192	0	NO	NA	NA	YES	NO	NO	NO	NO
LG14	miR6105	10324060	10324229	0	NO	NA	NA	YES	NO	NO	NO	NO
LG14	miR6112	10324857	10325157	0	NO	NA	NA	YES	SSR	NO	NO	NO
LG14	miR6105	10324894	10324994	0	NO	gi|211734397|gb|GE577073.1|GE577073	NA	YES	SSR	NO	NO	NO
LG14	miR6112	10325614	10325709	0	NO	NA	NA	YES	NO	NO	NO	NO
LG14	miR6105	10325643	10325804	0	NO	NA	NA	YES	NO	NO	NO	NO
LG14	miR6108	10343026	10343205	0	NO	NA	NA	YES	NO	NO	NO	NO
LG14	miR6112	10609167	10609440	0	NO	NA	NA	YES	SSR	NO	NO	NO
LG14	miR6105	10785457	10785549	0	NO	gi|211734397|gb|GE577073.1|GE577073	C_cardunculus_joined_rep_c334	YES	NO	NO	NO	NO
LG14	miR6112	10785668	10785941	1	NO	NA	NA	YES	SSR	NO	NO	NO
LG14	miR6105	10920570	10920783	0	NO	NA	Altilis_rep_c29041	YES	NO	NO	NO	NO
LG14	miR6108	10923476	10923748	0	NO	NA	NA	YES	NO	NO	NO	NO
LG14	miR6105	11013275	11013484	0	NO	NA	NA	YES	NO	NO	NO	NO
LG14	miR6108	11218849	11219054	0	NO	NA	NA	YES	NO	NO	NO	NO
LG14	miR6108	11324411	11324655	0	NO	NA	NA	YES	NO	NO	NO	NO
LG14	miR6105	11424511	11424849	0	NO	NA	NA	YES	SSR	low_complexity	NO	NO
LG14	miR6108	11540743	11540946	0	NO	NA	NA	YES	SSR	NO	NO	NO
LG14	miR6112	11550877	11551006	13	YES	NA	NA	YES	SSR	NO	NO	NO
LG14	miR6112	11553704	11554000	0	NO	NA	NA	YES	SSR	NO	NO	NO
LG14	miR6108	11555011	11555297	0	NO	gi|211752858|gb|GE594596.1|GE594596	NA	YES	NO	NO	NO	NO
LG14	miR6115	11734010	11734084	0	NO	NA	C_cardunculus_joined_c26892	YES	NO	NO	NO	NO
LG14	miR6112	11741884	11742081	0	NO	NA	NA	YES	NO	low_complexity	NO	NO
LG14	miR6105	11741921	11742118	0	NO	gi|211748735|gb|GE590482.1|GE590482	C_cardunculus_joined_rep_c334	YES	NO	low_complexity	NO	NO
LG14	miR6115	11786395	11786678	29	YES	NA	NA	YES	NO	NO	DNA_transposon	NO
LG14	miR6108	12022992	12023235	0	NO	NA	NA	YES	NO	NO	DNA_transposon	NO
LG14	miR6105	12080340	12080556	0	NO	gi|211769954|gb|GE608202.1|GE608202	Sylvestris_c41983	YES	NO	low_complexity	NO	NO
LG14	miR6108	12248680	12248867	0	NO	NA	NA	YES	NO	NO	NO	NO
LG14	miR6108	12261262	12261469	1	NO	NA	NA	YES	NO	NO	NO	NO
LG14	miR6108	12261401	12261608	0	NO	NA	NA	YES	NO	NO	NO	NO
LG14	miR6112	12263653	12263845	0	NO	gi|211751508|gb|GE589745.1|GE589745	C_cardunculus_joined_rep_c20624	YES	SSR	low_complexity	NO	NO
LG14	miR6108	12374690	12374875	1	NO	NA	NA	YES	NO	NO	NO	NO
LG14	miR5174	12418369	12418588	91	YES	gi|211772402|gb|GE612685.1|GE612685	C_cardunculus_joined_rep_c24204	YES	NO	NO	DNA_transposon	NO
LG14	miR6109	12458958	12459062	0	NO	NA	NA	YES	NO	NO	NO	NO
LG14	miR6109	12459268	12459330	0	NO	gi|211759321|gb|GE597991.1|GE597991	Scolymus_c36941	YES	NO	NO	NO	NO
LG14	miR6115	12470185	12470430	0	NO	NA	NA	YES	NO	NO	NO	NO
LG14	miR6108	12512767	12512986	0	NO	gi|211773242|gb|GE610418.1|GE610418	Sylvestris_rep_c37596	YES	NO	NO	NO	NO
LG14	miR6112	12584027	12584290	2	NO	NA	NA	NO	NO	NO	NO	NO
LG14	miR6115	12609412	12609549	0	NO	NA	NA	YES	NO	NO	NO	NO
LG14	miR6105	12673569	12673789	0	NO	NA	NA	YES	NO	NO	NO	NO
LG14	miR6109	12694508	12694693	0	NO	NA	NA	YES	NO	NO	NO	NO
LG14	miR6109	12694589	12694755	0	NO	NA	Scolymus_c36941	YES	NO	NO	NO	NO
LG14	miR6112	12730822	12730999	0	NO	NA	NA	YES	NO	NO	NO	NO
LG14	miR6110	12752402	12752662	1	NO	NA	NA	YES	NO	NO	NO	NO
LG14	miR6105	12756184	12756431	0	NO	gi|211734397|gb|GE577073.1|GE577073	NA	YES	NO	low_complexity	NO	NO
LG14	miR6112	12847172	12847302	0	NO	NA	NA	YES	SSR	NO	NO	NO
LG14	miR6112	12909346	12909494	0	NO	NA	NA	YES	SSR	NO	DNA_transposon	NO
LG14	miR6115	12917434	12917580	1	NO	NA	NA	YES	NO	NO	NO	NO
LG14	miR6115	12920324	12920591	0	NO	NA	NA	YES	NO	NO	DNA_transposon	NO
LG14	miR6109	12965527	12965604	0	NO	NA	NA	YES	NO	NO	NO	NO
LG14	miR6108	13128602	13128789	0	NO	NA	NA	YES	NO	NO	NO	NO
LG14	miR6115	13139560	13139754	0	NO	NA	NA	YES	NO	NO	NO	NO
LG14	miR6115	13139752	13139881	2	NO	NA	NA	NO	NO	NO	NO	NO
LG14	miR6115	13141803	13141878	0	NO	NA	NA	NO	NO	NO	NO	NO
LG14	miR6115	13143385	13143562	0	NO	NA	C_cardunculus_joined_c26892	YES	NO	NO	NO	NO
LG14	miR6115	13146334	13146553	0	NO	NA	NA	YES	NO	NO	NO	NO
LG14	miR6108	13231228	13231523	0	NO	NA	NA	YES	NO	NO	DNA_transposon	NO
LG14	miR6112	13239524	13239715	0	NO	NA	C_cardunculus_joined_rep_c20624	YES	NO	NO	NO	NO
LG14	miR6105	13239552	13239743	79	YES	NA	NA	YES	NO	NO	NO	NO
LG14	miR6105	13245048	13245278	0	NO	NA	NA	YES	SSR	NO	NO	NO
LG14	miR6112	13245767	13245904	0	NO	NA	C_cardunculus_joined_rep_c20624	YES	NO	NO	NO	NO
LG14	miR6112	13254696	13254805	0	NO	NA	NA	YES	NO	NO	NO	NO
LG14	miR6112	13284896	13285040	0	NO	NA	NA	YES	NO	low_complexity	NO	NO
LG14	miR6112	13335760	13335895	0	NO	NA	NA	NO	NO	NO	NO	NO
LG14	miR6105	13407629	13407838	0	NO	gi|211769954|gb|GE608202.1|GE608202	C_cardunculus_joined_rep_c334	YES	NO	NO	NO	NO
LG14	miR6115	13438798	13438946	0	NO	NA	NA	YES	NO	NO	NO	NO
LG14	miR6108	13455712	13455951	0	NO	gi|211752858|gb|GE594596.1|GE594596	NA	YES	SSR	NO	NO	NO
LG14	miR6108	13455978	13456117	0	NO	NA	NA	NO	NO	NO	NO	NO
LG14	miR6105	13494286	13494494	0	NO	NA	C_cardunculus_joined_rep_c334	YES	NO	low_complexity	NO	NO
LG14	miR6112	13508369	13508519	0	NO	NA	Altilis_rep_c24555	YES	NO	NO	DNA_transposon	NO
LG14	miR6115	13510497	13510675	0	NO	NA	NA	YES	SSR	NO	NO	NO
LG14	miR6112	13565729	13565862	0	NO	NA	NA	YES	SSR	NO	NO	NO
LG14	miR6112	13570831	13570962	0	NO	NA	NA	YES	NO	NO	NO	NO
LG14	miR6112	13571029	13571253	0	NO	NA	NA	YES	SSR	NO	NO	NO
LG14	miR6105	13571065	13571289	0	NO	NA	NA	YES	SSR	NO	NO	NO
LG14	miR6112	13619747	13619866	0	NO	NA	NA	YES	NO	low_complexity	NO	NO
LG14	miR6108	13642530	13642767	0	NO	NA	NA	YES	NO	NO	NO	NO
LG14	miR6112	13691183	13691470	0	NO	NA	NA	YES	SSR	NO	NO	NO
LG14	miR6112	13692209	13692369	0	NO	NA	NA	YES	NO	low_complexity	DNA_transposon	NO
LG14	miR6112	13693986	13694112	0	NO	gi|211745147|gb|GE586157.1|GE586157	NA	YES	NO	NO	DNA_transposon	NO
LG14	miR6105	13694023	13694279	0	NO	NA	NA	YES	NO	NO	DNA_transposon	NO
LG14	miR6105	13747443	13747708	0	NO	gi|211734397|gb|GE577073.1|GE577073	Sylvestris_rep_c30225	YES	SSR	low_complexity	NO	NO
LG14	miR6108	13770375	13770719	0	NO	NA	NA	YES	SSR	NO	DNA_transposon	NO
LG14	miR477	13959198	13959307	1	NO	NA	NA	NO	NO	NO	NO	NO
LG14	miR477	13959365	13959441	5	NO	NA	NA	NO	NO	NO	NO	NO
LG14	miR6108	13980856	13981113	0	NO	NA	NA	YES	SSR	NO	NO	NO
LG14	miR6108	13981138	13981353	0	NO	gi|211759451|gb|GE595365.1|GE595365	NA	NO	NO	NO	NO	NO
LG14	miR6115	14056600	14056851	0	NO	NA	NA	YES	NO	NO	NO	NO
LG14	miR6109	14057707	14057858	0	NO	NA	NA	YES	NO	NO	NO	NO
LG14	miR6108	14059959	14060222	0	NO	NA	NA	YES	NO	NO	NO	NO
LG14	miR6108	14060099	14060263	0	NO	gi|211764432|gb|GE600607.1|GE600607	NA	YES	NO	NO	NO	NO
LG14	miR6108	14060200	14060364	0	NO	NA	NA	NO	NO	NO	NO	NO
LG14	miR6112	14113074	14113280	0	NO	NA	NA	YES	NO	NO	NO	NO
LG14	miR6105	14113111	14113317	0	NO	gi|211769954|gb|GE608202.1|GE608202	NA	YES	NO	low_complexity	NO	NO
LG14	miR6109	14116049	14116167	0	NO	NA	NA	YES	NO	NO	NO	NO
LG14	miR6109	14116132	14116213	0	NO	NA	NA	YES	NO	NO	NO	NO
LG14	miR6117	14128729	14128815	0	NO	gi|211760350|gb|GE597304.1|GE597304	NA	YES	SSR	NO	NO	NO
LG14	miR6112	14159724	14160011	0	NO	NA	NA	YES	SSR	NO	DNA_transposon	NO
LG14	miR6115	14219375	14219647	0	NO	NA	NA	YES	SSR	NO	NO	NO
LG14	miR6112	14326056	14326329	0	NO	NA	NA	YES	SSR	NO	NO	NO
LG15	miR6112	278854	279042	0	NO	NA	NA	YES	NO	NO	NO	NO
LG15	miR6108	603839	604075	0	NO	gi|211767594|gb|GE605114.1|GE605114	C_cardunculus_joined_rep_c9774	YES	SSR	NO	NO	NO
LG15	miR6108	604018	604254	0	NO	NA	NA	YES	SSR	NO	NO	NO
LG15	miR6110	1044255	1044448	0	NO	NA	NA	YES	NO	NO	NO	NO
LG15	miR6112	1047005	1047267	0	NO	NA	NA	YES	SSR	low-complexity	NO	NO
LG15	miR6105	1047042	1047257	0	NO	gi|211769954|gb|GE608202.1|GE608202	NA	YES	SSR	low-complexity	NO	NO
LG15	miR6112	2486654	2486800	0	NO	NA	NA	NO	NO	NO	NO	NO
LG15	miR6108	2487114	2487320	0	NO	NA	NA	YES	NO	NO	NO	NO
LG15	miR6112	2526434	2526594	0	NO	NA	NA	YES	NO	low-complexity	NO	NO
LG15	miR6112	2640075	2640276	0	NO	NA	NA	YES	NO	low-complexity	NO	NO
LG15	miR6108	2745379	2745610	0	NO	NA	NA	YES	SSR	NO	NO	NO
LG15	miR6108	2809460	2809745	0	NO	NA	NA	YES	SSR	NO	NO	NO
LG15	miR6112	2812599	2812817	0	NO	NA	NA	YES	NO	low-complexity	NO	NO
LG15	miR6105	2812635	2812853	0	NO	NA	NA	YES	NO	low-complexity	NO	NO
LG15	miR6112	3004810	3004953	0	NO	NA	NA	YES	NO	NO	NO	NO
LG15	miR6108	3288366	3288532	0	NO	NA	NA	YES	NO	NO	NO	NO
LG15	miR6108	4196812	4196957	0	NO	NA	NA	YES	NO	NO	NO	NO
LG15	miR6112	4201415	4201650	0	NO	gi|211734397|gb|GE577073.1|GE577073	C_cardunculus_joined_c23949	YES	SSR	NO	NO	NO
LG15	miR6108	4271567	4271717	0	NO	NA	NA	YES	NO	NO	NO	NO
LG15	miR6105	4495964	4496184	0	NO	gi|211734397|gb|GE577073.1|GE577073	NA	YES	SSR	NO	NO	NO
LG15	miR6112	4646978	4647120	0	NO	NA	NA	YES	NO	low-complexity	NO	NO
LG15	miR6105	4647015	4647216	0	NO	NA	NA	YES	NO	low-complexity	NO	NO
LG15	miR6108	4960204	4960560	0	NO	NA	NA	YES	NO	NO	DNA_transposon	NO
LG15	miR6108	5266378	5266547	0	NO	gi|211752858|gb|GE594596.1|GE594596	NA	YES	NO	NO	NO	NO
LG15	miR6109	5323737	5323799	0	NO	gi|211759321|gb|GE597991.1|GE597991	Scolymus_c36941	YES	NO	NO	NO	NO
LG15	miR6109	5345570	5345630	0	NO	NA	NA	YES	NO	NO	NO	NO
LG15	miR6112	5473533	5473712	0	NO	NA	NA	YES	NO	NO	NO	NO
LG15	miR6112	6097792	6097978	0	NO	NA	NA	YES	NO	NO	NO	NO
LG15	miR6105	6097828	6098033	0	NO	gi|211769954|gb|GE608202.1|GE608202	Sylvestris_c41983	YES	NO	NO	NO	NO
LG15	miR6112	6129644	6129780	0	NO	NA	NA	NO	NO	NO	NO	NO
LG15	miR6112	6199629	6199839	0	NO	NA	Sylvestris_rep_c6235	YES	NO	NO	NO	NO
LG15	miR6105	6199664	6199874	2	NO	NA	Sylvestris_rep_c6235	YES	NO	NO	NO	NO
LG15	miR6112	6260594	6260832	0	NO	NA	Sylvestris_rep_c6235	YES	NO	NO	NO	NO
LG15	miR6108	6483882	6484089	0	NO	NA	NA	YES	NO	NO	NO	NO
LG15	miR6112	6510702	6510851	0	NO	NA	NA	YES	NO	NO	DNA_transposon	NO
LG15	miR6112	6512295	6512617	0	NO	NA	NA	YES	NO	low-complexity	DNA_transposon	NO
LG15	miR6108	6774794	6774974	0	NO	NA	NA	NO	NO	NO	NO	NO
LG15	miR6108	6920220	6920394	0	NO	NA	NA	NO	NO	NO	NO	NO
LG15	miR6112	7158512	7158647	0	NO	NA	NA	YES	NO	low-complexity	NO	NO
LG15	miR6112	7175478	7175685	0	NO	NA	NA	YES	NO	NO	NO	NO
LG15	miR6112	7275223	7275364	0	NO	gi|211771386|gb|GE612560.1|GE612560	NA	YES	NO	NO	NO	NO
LG15	miR6109	7303911	7304148	0	NO	gi|211734503|gb|GE577335.1|GE577335	Scolymus_c36941	YES	NO	NO	NO	NO
LG15	miR6105	7339574	7339859	0	NO	NA	NA	YES	NO	NO	DNA_transposon	NO
LG15	miR6112	7349200	7349339	0	NO	gi|211751508|gb|GE589745.1|GE589745	C_cardunculus_joined_rep_c20624	YES	NO	NO	NO	NO
LG15	miR1862	7350528	7350698	0	NO	NA	NA	NO	NO	NO	NO	NO
LG15	miR6105	7425112	7425321	0	NO	NA	NA	YES	NO	NO	NO	NO
LG15	miR6108	7430755	7431005	0	NO	NA	NA	YES	NO	NO	NO	NO
LG15	miR6105	7507418	7507749	0	NO	NA	NA	YES	SSR	NO	NO	NO
LG15	miR6108	7596773	7597056	0	NO	NA	NA	YES	SSR	NO	NO	NO
LG15	miR6108	7602574	7602829	0	NO	NA	NA	YES	NO	low-complexity	NO	NO
LG15	miR6112	7751566	7751704	0	NO	NA	NA	YES	NO	NO	NO	NO
LG15	miR6112	7820024	7820153	0	NO	NA	NA	YES	NO	NO	NO	NO
LG15	miR6108	8053117	8053313	0	NO	NA	NA	NO	NO	NO	NO	NO
LG15	miR6108	8053356	8053649	742	YES	NA	NA	YES	NO	NO	NO	NO
LG15	miR6112	8232725	8232833	0	NO	NA	NA	YES	NO	NO	DNA_transposon	NO
LG15	miR6108	8239525	8239704	0	NO	NA	NA	YES	NO	NO	NO	NO
LG15	miR6108	8449259	8449512	0	NO	NA	NA	YES	SSR	low-complexity	NO	NO
LG15	miR6112	8518747	8519061	0	NO	NA	NA	YES	SSR	NO	NO	NO
LG15	miR6108	8773383	8773637	0	NO	NA	NA	NO	NO	NO	NO	NO
LG15	miR6108	8774625	8774936	0	NO	NA	NA	YES	SSR	NO	NO	NO
LG15	miR6105	8830035	8830292	0	NO	gi|211734397|gb|GE577073.1|GE577073	Sylvestris_rep_c30225	YES	SSR	NO	NO	NO
LG15	miR6108	8908118	8908356	0	NO	NA	NA	NO	NO	NO	NO	NO
LG15	miR6108	9206885	9207072	0	NO	NA	NA	NO	NO	NO	NO	NO
LG15	miR6112	9288730	9288997	0	NO	NA	NA	YES	NO	NO	NO	NO
LG15	miR6105	9288767	9288979	0	NO	NA	NA	YES	NO	NO	NO	NO
LG15	miR6112	9494543	9494685	0	NO	NA	NA	YES	SSR	NO	NO	NO
LG15	miR5658	9507781	9507862	0	NO	NA	NA	YES	SSR	NO	NO	NO
LG15	miR6112	9961080	9961220	0	NO	NA	NA	YES	NO	low-complexity	NO	NO
LG15	miR6108	10263696	10263936	46	YES	NA	Sylvestris_c21117	YES	SSR	NO	NO	NO
LG15	miR6108	10280123	10280284	0	NO	NA	Sylvestris_c12594	YES	NO	NO	NO	NO
LG15	miR6108	10703760	10704017	2	NO	NA	NA	YES	NO	NO	NO	NO
LG15	miR6105	10742820	10743040	0	NO	NA	NA	YES	NO	low-complexity	NO	NO
LG15	miR6112	10754371	10754511	0	NO	NA	Altilis_rep_c33285	YES	NO	NO	NO	NO
LG15	miR6112	10814058	10814189	0	NO	gi|211751508|gb|GE589745.1|GE589745	C_cardunculus_joined_rep_c20624	YES	NO	NO	NO	NO
LG15	miR6112	11013326	11013466	0	NO	gi|211748900|gb|GE589893.1|GE589893	Scolymus_rep_c21697	YES	NO	NO	NO	NO
LG15	miR6105	11013353	11013551	0	NO	gi|211748900|gb|GE589893.1|GE589893	C_cardunculus_joined_rep_c15882	YES	NO	NO	NO	NO
LG15	miR6112	11082068	11082291	0	NO	NA	NA	YES	SSR	low-complexity	NO	NO
LG15	miR6112	11191132	11191264	0	NO	NA	NA	YES	NO	NO	NO	NO
LG15	miR6112	11285947	11286133	0	NO	NA	NA	YES	NO	low-complexity	NO	NO
LG15	miR6112	11444700	11444822	0	NO	NA	C_cardunculus_joined_rep_c20624	NO	NO	NO	NO	NO
LG15	miR6112	11478599	11478796	0	NO	NA	NA	YES	SSR	NO	NO	NO
LG15	miR6115	11565670	11565812	0	NO	NA	NA	NO	NO	NO	NO	NO
LG15	miR6112	11670419	11670541	0	NO	NA	NA	YES	NO	NO	NO	NO
LG15	miR6112	11994531	11994711	0	NO	gi|211751508|gb|GE589745.1|GE589745	NA	YES	SSR	NO	NO	NO
LG15	miR6112	12325060	12325209	0	NO	NA	NA	YES	SSR	NO	NO	NO
LG15	miR6112	12444449	12444572	0	NO	NA	C_cardunculus_joined_rep_c20624	NO	NO	NO	NO	NO
LG15	miR6105	12535329	12535600	0	NO	gi|211734397|gb|GE577073.1|GE577073	NA	YES	SSR	NO	NO	NO
LG15	miR6112	12546597	12546712	0	NO	gi|211734397|gb|GE577073.1|GE577073	NA	YES	NO	NO	NO	NO
LG15	miR6108	12574145	12574307	1	NO	NA	Altilis_c17900	YES	NO	NO	NO	NO
LG15	miR6108	12660838	12661016	0	NO	NA	NA	YES	NO	NO	NO	NO
LG15	miR6108	12660972	12661150	0	NO	gi|211767594|gb|GE605114.1|GE605114	NA	YES	NO	NO	NO	NO
LG15	miR6108	12685172	12685360	0	NO	NA	NA	YES	NO	NO	NO	NO
LG15	miR6105	12780208	12780428	0	NO	gi|211734397|gb|GE577073.1|GE577073	C_cardunculus_joined_rep_c334	YES	NO	NO	NO	NO
LG15	miR6108	12924172	12924377	0	NO	NA	NA	YES	NO	NO	NO	NO
LG15	miR6115	12949830	12949911	0	NO	NA	NA	YES	NO	NO	NO	NO
LG15	miR6115	12977583	12977835	0	NO	NA	NA	YES	NO	NO	NO	NO
LG15	miR6108	13324377	13324512	0	NO	NA	Altilis_c16293	YES	NO	NO	NO	NO
LG15	miR6108	13523941	13524120	0	NO	NA	C_cardunculus_joined_rep_c6003	NO	NO	NO	NO	NO
LG15	miR6108	13632970	13633163	0	NO	NA	NA	YES	NO	NO	NO	NO
LG15	miR6112	13758599	13758826	0	NO	NA	NA	YES	NO	NO	NO	NO
LG15	miR6108	13778928	13779049	0	NO	NA	NA	YES	NO	NO	NO	NO
LG15	miR6112	14111534	14111671	0	NO	NA	NA	YES	SSR	NO	NO	NO
LG15	miR6105	14111571	14111778	0	NO	NA	NA	YES	SSR	low-complexity	NO	NO
LG15	miR6112	14231441	14231567	0	NO	NA	C_cardunculus_joined_rep_c20624	YES	SSR	NO	NO	LTR_transpson
LG15	miR6108	14244401	14244569	0	NO	NA	NA	YES	NO	NO	NO	NO
LG15	miR6105	14272714	14272885	0	NO	NA	NA	YES	NO	NO	NO	NO
LG15	miR6112	14509075	14509322	0	NO	NA	NA	YES	NO	NO	NO	NO
LG15	miR6105	14529190	14529455	0	NO	NA	NA	YES	SSR	NO	NO	NO
LG15	miR6108	14631931	14632104	0	NO	NA	NA	YES	NO	NO	NO	NO
LG15	miR6112	14737450	14737619	0	NO	NA	C_cardunculus_joined_rep_c20624	YES	NO	NO	NO	NO
LG15	miR6105	14737477	14737666	0	NO	NA	NA	YES	NO	low-complexity	NO	NO
LG15	miR6109	14900395	14900567	0	NO	NA	NA	YES	NO	NO	NO	NO
LG15	miR6112	14975286	14975422	0	NO	NA	NA	YES	NO	NO	DNA_transposon	NO
LG15	miR6112	15008461	15008601	0	NO	gi|211745147|gb|GE586157.1|GE586157	C_cardunculus_joined_rep_c20624	YES	NO	NO	NO	NO
LG15	miR6108	15016321	15016513	0	NO	NA	NA	YES	NO	NO	NO	NO
LG15	miR6108	15115438	15115715	0	NO	NA	NA	YES	NO	NO	NO	NO
LG15	miR6112	15126502	15126646	0	NO	NA	NA	YES	NO	low-complexity	NO	NO
LG15	miR6108	15237833	15238128	1	NO	NA	NA	YES	SSR	NO	NO	NO
LG15	miR6112	15285335	15285538	69	YES	NA	C_cardunculus_joined_c20461	YES	NO	low-complexity	NO	NO
LG15	miR6117	15561502	15561591	0	NO	NA	NA	YES	NO	NO	NO	NO
LG15	miR6108	15574611	15574764	0	NO	NA	NA	NO	NO	NO	NO	NO
LG15	miR6115	15582260	15582377	17	YES	NA	C_cardunculus_joined_rep_c7138	YES	NO	NO	NO	NO
LG15	miR6108	15988198	15988347	0	NO	NA	NA	YES	NO	NO	NO	NO
LG15	miR6105	16028990	16029255	0	NO	NA	NA	YES	SSR	NO	NO	NO
LG15	miR6105	16036775	16036995	0	NO	NA	NA	YES	NO	NO	NO	NO
LG15	miR6108	16163665	16163854	0	NO	NA	NA	YES	NO	NO	DNA_transposon	NO
LG15	miR6105	16274075	16274335	0	NO	gi|211734397|gb|GE577073.1|GE577073	C_cardunculus_joined_rep_c2168	YES	SSR	NO	NO	NO
LG15	miR6108	16448588	16448838	0	NO	NA	NA	YES	NO	NO	NO	NO
LG15	miR6112	16504094	16504246	0	NO	NA	NA	YES	NO	NO	NO	NO
LG15	miR6112	16526702	16526842	0	NO	gi|211771386|gb|GE612560.1|GE612560	NA	YES	NO	low-complexity	NO	NO
LG15	miR6105	16526739	16526991	1	NO	gi|211737281|gb|GE580721.1|GE580721	Scolymus_c21874	YES	NO	low-complexity	NO	NO
LG15	miR6115	16614513	16614584	5	NO	NA	NA	YES	NO	NO	NO	NO
LG15	miR6115	16741716	16741806	0	NO	NA	NA	NO	NO	NO	NO	NO
LG15	miR6112	16745008	16745295	0	NO	NA	NA	YES	NO	NO	NO	NO
LG15	miR6115	16919585	16919810	0	NO	NA	NA	YES	NO	NO	NO	NO
LG15	miR6108	16927046	16927243	0	NO	NA	NA	YES	NO	NO	NO	NO
LG15	miR6115	16940153	16940304	1	NO	NA	NA	YES	NO	NO	NO	NO
LG15	miR6109	16975157	16975275	0	NO	NA	NA	YES	NO	NO	NO	NO
LG15	miR6108	17010895	17011158	0	NO	NA	C_cardunculus_joined_rep_c17847	YES	NO	NO	NO	NO
LG15	miR6108	17010920	17011183	0	NO	NA	C_cardunculus_joined_rep_c17847	YES	NO	NO	NO	NO
LG15	miR6108	17011020	17011283	0	NO	NA	C_cardunculus_joined_rep_c17847	YES	NO	NO	NO	NO
LG15	miR6115	17140334	17140540	0	NO	NA	NA	YES	NO	NO	NO	NO
LG15	miR6115	17141435	17141694	0	NO	NA	NA	YES	NO	NO	NO	NO
LG15	miR6115	17142635	17142763	0	NO	NA	NA	YES	NO	NO	NO	NO
LG15	miR6105	17175475	17175655	669	YES	gi|211761413|gb|GE599784.1|GE599784	C_cardunculus_joined_rep_c9072	YES	NO	NO	NO	NO
LG15	miR6115	17217991	17218239	0	NO	gi|211769566|gb|GE605474.1|GE605474	NA	YES	NO	NO	NO	NO
LG15	miR6108	17230775	17230979	0	NO	NA	C_cardunculus_joined_rep_c461	YES	NO	NO	NO	NO
LG15	miR6112	17321881	17322176	0	NO	NA	C_cardunculus_joined_rep_c19823	YES	SSR	low-complexity	NO	NO
LG15	miR6112	17327978	17328087	0	NO	NA	NA	NO	NO	NO	NO	NO
LG15	miR6105	17328015	17328244	0	NO	gi|211734397|gb|GE577073.1|GE577073	NA	YES	SSR	low-complexity	NO	NO
LG15	miR6105	17516877	17517107	0	NO	NA	NA	YES	SSR	NO	NO	NO
LG15	miR6108	17603912	17604118	0	NO	NA	Altilis_rep_c11447	YES	NO	NO	NO	NO
LG15	miR6108	17615169	17615482	0	NO	NA	NA	YES	SSR	NO	NO	NO
LG15	miR6108	17626832	17626996	1	NO	NA	C_cardunculus_joined_rep_c6003	NO	NO	NO	NO	NO
LG15	miR6105	17631385	17631605	0	NO	gi|211769954|gb|GE608202.1|GE608202	NA	YES	NO	low-complexity	NO	NO
LG15	miR6112	17771689	17771819	0	NO	NA	NA	YES	NO	NO	NO	NO
LG15	miR6112	17771751	17771955	0	NO	gi|211734397|gb|GE577073.1|GE577073	NA	NO	NO	NO	NO	NO
LG15	miR6108	17791627	17791899	0	NO	NA	NA	YES	SSR	NO	NO	NO
LG15	miR6108	17791996	17792183	0	NO	NA	NA	NO	NO	NO	NO	NO
LG15	miR6108	18206506	18206822	0	NO	NA	NA	YES	NO	NO	NO	NO
LG15	miR6115	18533460	18533660	0	NO	NA	NA	YES	NO	NO	NO	NO
LG15	miR6105	18554035	18554228	0	NO	NA	NA	YES	SSR	NO	NO	NO
LG15	miR6112	18555920	18556070	0	NO	NA	NA	YES	SSR	NO	NO	NO
LG15	miR6105	18555946	18556201	0	NO	gi|211734397|gb|GE577073.1|GE577073	NA	YES	SSR	NO	NO	NO
LG15	miR6115	18575882	18576081	0	NO	NA	NA	YES	NO	NO	NO	NO
LG15	miR166	18667585	18667696	94	YES	NA	NA	NO	NO	NO	NO	NO
LG15	miR6112	18762727	18762989	0	NO	NA	C_cardunculus_joined_rep_c334	YES	NO	NO	NO	NO
LG15	miR6105	18762764	18762973	0	NO	gi|211734397|gb|GE577073.1|GE577073	C_cardunculus_joined_rep_c334	YES	NO	NO	NO	NO
LG15	miR6115	18872204	18872471	0	NO	NA	NA	YES	NO	NO	NO	NO
LG15	miR6112	18933575	18933676	0	NO	gi|211748900|gb|GE589893.1|GE589893	C_cardunculus_joined_rep_c15882	YES	NO	NO	NO	NO
LG15	miR6112	18987989	18988121	0	NO	gi|211771386|gb|GE612560.1|GE612560	NA	YES	NO	NO	NO	NO
LG15	miR6105	18988025	18988243	3	NO	NA	NA	YES	NO	NO	NO	NO
LG15	miR6112	19137985	19138160	0	NO	gi|211756358|gb|GE592731.1|GE592731	Scolymus_rep_c24469	YES	SSR	NO	NO	NO
LG15	miR6105	19138021	19138258	0	NO	gi|211756358|gb|GE592731.1|GE592731	Scolymus_rep_c24469	YES	SSR	NO	NO	NO
LG15	miR6105	19147330	19147609	0	NO	NA	Altilis_rep_c24555	YES	NO	NO	DNA_transposon	NO
LG15	miR6105	19166950	19167169	0	NO	gi|211734397|gb|GE577073.1|GE577073	NA	YES	NO	low-complexity	NO	NO
LG15	miR6112	19217580	19217836	0	NO	NA	NA	YES	SSR	NO	NO	NO
LG15	miR6112	19220972	19221148	0	NO	NA	NA	NO	NO	NO	NO	NO
LG15	miR6112	19224215	19224529	2	NO	gi|211748735|gb|GE590482.1|GE590482	NA	YES	NO	NO	DNA_transposon	NO
LG15	miR6105	19224251	19224518	0	NO	gi|211748735|gb|GE590482.1|GE590482	C_cardunculus_joined_rep_c18909	YES	NO	NO	DNA_transposon	NO
LG15	miR6108	19388132	19388293	2	NO	NA	NA	YES	NO	NO	NO	NO
LG15	miR6112	19425720	19425856	0	NO	NA	NA	YES	SSR	NO	NO	NO
LG15	miR6112	19475858	19476163	0	NO	gi|211751508|gb|GE589745.1|GE589745	C_cardunculus_joined_rep_c20624	YES	SSR	NO	NO	LTR_transpson
LG15	miR6105	19475884	19476115	0	NO	NA	NA	YES	SSR	NO	NO	LTR_transpson
LG15	miR6115	19548954	19549217	0	NO	NA	NA	YES	NO	NO	NO	NO
LG15	miR6112	19614871	19615115	0	NO	NA	NA	YES	SSR	NO	DNA_transposon	NO
LG15	miR6105	19614908	19615152	0	NO	NA	NA	YES	SSR	NO	NO	NO
LG15	miR6112	19798756	19798990	0	NO	NA	NA	YES	SSR	NO	NO	NO
LG15	miR6105	19798793	19799027	0	NO	NA	NA	YES	SSR	NO	NO	NO
LG15	miR6112	19840569	19840671	48	YES	NA	NA	NO	NO	NO	NO	NO
LG15	miR6112	20067433	20067611	0	NO	gi|211771386|gb|GE612560.1|GE612560	C_cardunculus_joined_rep_c2168	NO	NO	NO	NO	NO
LG15	miR6105	20067469	20067670	2	NO	NA	NA	NO	NO	NO	NO	NO
LG15	miR6112	20074294	20074445	0	NO	NA	NA	YES	NO	NO	NO	NO
LG15	miR6108	20086408	20086667	0	NO	NA	NA	YES	SSR	NO	NO	NO
LG15	miR6108	20086656	20086807	0	NO	NA	NA	YES	NO	NO	NO	NO
LG15	miR6108	20086879	20086987	0	NO	NA	NA	NO	NO	NO	NO	NO
LG15	miR6110	20116779	20116977	1	NO	NA	NA	NO	NO	NO	NO	NO
LG15	miR6112	20124485	20124639	0	NO	NA	NA	YES	SSR	NO	NO	NO
LG15	miR6105	20124522	20124782	0	NO	gi|211734397|gb|GE577073.1|GE577073	C_cardunculus_joined_rep_c10367	YES	SSR	NO	NO	NO
LG15	miR6108	20224708	20224915	0	NO	NA	NA	YES	NO	NO	NO	NO
LG15	miR6105	20233197	20233408	0	NO	NA	NA	YES	SSR	NO	NO	NO
LG15	miR6108	20390893	20391003	0	NO	NA	NA	YES	NO	NO	NO	NO
LG15	miR6108	20394528	20394707	0	NO	NA	NA	YES	NO	NO	NO	NO
LG15	miR6112	20408237	20408467	0	NO	NA	NA	YES	NO	NO	NO	NO
LG15	miR6105	20408274	20408499	0	NO	NA	NA	YES	NO	NO	NO	NO
LG15	miR6112	20496864	20496957	0	NO	gi|211748735|gb|GE590482.1|GE590482	NA	YES	NO	NO	NO	NO
LG15	miR6112	20499879	20500066	0	NO	gi|211751508|gb|GE589745.1|GE589745	C_cardunculus_joined_rep_c20624	YES	NO	NO	DNA_transposon	NO
LG15	miR6105	20499906	20500117	0	NO	gi|211745147|gb|GE586157.1|GE586157	NA	YES	NO	NO	NO	NO
LG15	miR6108	20561496	20561673	0	NO	NA	C_cardunculus_joined_rep_c6003	NO	NO	NO	NO	NO
LG15	miR156/157	20758817	20758904	0	NO	NA	NA	NO	NO	NO	NO	NO
LG15	miR156/157	20770679	20770766	0	NO	NA	NA	NO	NO	NO	NO	NO
LG15	miR156/157	20782602	20782692	0	NO	NA	NA	NO	NO	NO	NO	NO
LG15	miR6108	20976497	20976693	0	NO	NA	NA	YES	NO	NO	NO	NO
LG15	miR6108	21202330	21202536	0	NO	NA	NA	YES	NO	NO	NO	NO
LG16	miR6108	105873	106055	0	NO	NA	NA	YES	NO	NO	NO
LG16	miR6108	127939	128134	4	NO	NA	NA	YES	NO	NO	NO
LG16	miR6108	178681	178954	0	NO	NA	NA	YES	NO	NO	NO
LG16	miR6105	214720	214987	0	NO	gi|211734397|gb|GE577073.1|GE577073	NA	YES	SSR	NO	NO
LG16	miR6112	246495	246637	0	NO	gi|211749853|gb|GE588662.1|GE588662	C_cardunculus_joined_rep_c9441	NO	NO	NO	NO
LG16	miR6115	490658	490855	0	NO	NA	NA	YES	NO	NO	NO
LG16	miR6109	676802	676984	0	NO	NA	NA	YES	NO	NO	NO
LG16	miR6108	699637	699821	0	NO	NA	NA	NO	NO	NO	NO
LG16	miR6108	705429	705631	0	NO	NA	NA	YES	NO	NO	NO
LG16	miR6115	724647	724906	0	NO	NA	NA	YES	NO	NO	NO
LG16	miR6112	738192	738292	0	NO	NA	NA	YES	SSR	NO	NO
LG16	miR6112	764250	764397	0	NO	NA	NA	YES	SSR	NO	NO
LG16	miR6108	832778	832953	0	NO	NA	NA	YES	NO	NO	NO
LG16	miR6108	844038	844187	0	NO	NA	NA	YES	NO	NO	DNA_transposon
LG16	miR6105	968287	968573	0	NO	NA	C_cardunculus_joined_rep_c2364	YES	SSR	low_complexity	NO
LG16	miR6105	970518	970729	0	NO	NA	NA	NO	NO	NO	NO
LG16	miR6105	994252	994515	0	NO	gi|211734397|gb|GE577073.1|GE577073	NA	YES	SSR	NO	DNA_transposon
LG16	miR6112	994985	995258	0	NO	NA	NA	YES	SSR	low_complexity	NO
LG16	miR6112	1131265	1131514	0	NO	gi|211734397|gb|GE577073.1|GE577073	NA	YES	SSR	NO	NO
LG16	miR6108	1140657	1140852	0	NO	NA	NA	YES	NO	NO	NO
LG16	miR6112	1149171	1149481	0	NO	NA	NA	YES	SSR	NO	NO
LG16	miR6112	1156131	1156301	0	NO	NA	NA	YES	SSR	NO	NO
LG16	miR6115	1164793	1165081	0	NO	NA	NA	YES	NO	NO	DNA_transposon
LG16	miR6108	1200956	1201136	0	NO	NA	NA	YES	NO	NO	NO
LG16	miR6115	1201490	1201747	0	NO	NA	NA	YES	SSR	NO	NO
LG16	miR6108	1270260	1270431	0	NO	NA	NA	YES	NO	NO	NO
LG16	miR6117	1272266	1272341	0	NO	gi|211760350|gb|GE597304.1|GE597304	NA	YES	NO	NO	NO
LG16	miR6112	1337202	1337343	29	YES	NA	NA	YES	SSR	NO	NO
LG16	miR6112	1354534	1354661	0	NO	NA	NA	YES	SSR	NO	NO
LG16	miR6112	1364640	1364756	0	NO	gi|211751508|gb|GE589745.1|GE589745	C_cardunculus_joined_rep_c20624	YES	NO	NO	NO
LG16	miR6108	1438232	1438451	0	NO	NA	NA	YES	NO	NO	NO
LG16	miR1857	1466945	1467033	0	NO	NA	NA	NO	NO	NO	NO
LG16	miR6112	1543317	1543543	0	NO	NA	NA	YES	NO	low_complexity	NO
LG16	miR6112	1635246	1635392	0	NO	NA	NA	YES	NO	NO	NO
LG16	miR6112	1645179	1645399	0	NO	NA	NA	YES	SSR	NO	NO
LG16	miR6112	1676036	1676184	0	NO	NA	NA	YES	NO	NO	NO
LG16	miR6112	1700353	1700474	0	NO	NA	NA	YES	NO	NO	NO
LG16	miR6108	1738574	1738802	0	NO	NA	NA	YES	SSR	NO	NO
LG16	miR6108	1738831	1739029	0	NO	NA	NA	YES	NO	NO	NO
LG16	miR6112	1778877	1779071	0	NO	NA	NA	YES	NO	NO	NO
LG16	miR6105	1778904	1779098	0	NO	NA	NA	YES	NO	NO	NO
LG16	miR6115	1795043	1795189	0	NO	NA	NA	YES	NO	NO	NO
LG16	miR6112	1797782	1797916	0	NO	gi|211751508|gb|GE589745.1|GE589745	C_cardunculus_joined_rep_c20624	YES	NO	NO	NO
LG16	miR6109	1807209	1807269	0	NO	NA	NA	NO	NO	NO	NO
LG16	miR6115	1830581	1830774	0	NO	NA	NA	YES	NO	NO	NO
LG16	miR6115	1847909	1848075	0	NO	NA	NA	YES	NO	NO	NO
LG16	miR6112	1859165	1859403	0	NO	NA	C_cardunculus_joined_rep_c20624	YES	SSR	NO	NO
LG16	miR6110	1886696	1886796	0	NO	NA	C_cardunculus_joined_c18842	YES	NO	NO	NO
LG16	miR6112	1931202	1931470	0	NO	NA	NA	YES	SSR	NO	NO
LG16	miR6112	1962255	1962393	0	NO	gi|211751508|gb|GE589745.1|GE589745	C_cardunculus_joined_rep_c20624	YES	NO	NO	NO
LG16	miR6108	1974854	1975100	0	NO	NA	NA	YES	SSR	NO	NO
LG16	miR6115	1996699	1996948	0	NO	NA	NA	YES	NO	NO	DNA_transposon
LG16	miR6105	2028407	2028614	0	NO	NA	C_cardunculus_joined_rep_c334	YES	NO	NO	NO
LG16	miR6112	2079800	2079924	0	NO	NA	NA	YES	NO	low_complexity	NO
LG16	miR6112	2100779	2100921	0	NO	NA	NA	YES	NO	NO	NO
LG16	miR6112	2253734	2253920	0	NO	NA	NA	YES	NO	NO	NO
LG16	miR6105	2253761	2253947	0	NO	NA	NA	YES	NO	NO	NO
LG16	miR6105	2270610	2270815	0	NO	gi|211748735|gb|GE590482.1|GE590482	NA	YES	NO	NO	NO
LG16	miR6108	2336919	2337127	0	NO	NA	NA	YES	NO	NO	NO
LG16	miR6108	2346966	2347165	0	NO	NA	NA	YES	NO	NO	DNA_transposon
LG16	miR6105	2353651	2353863	0	NO	NA	C_cardunculus_joined_rep_c2168	YES	NO	low_complexity	NO
LG16	miR6108	2421423	2421626	0	NO	NA	NA	NO	NO	NO	NO
LG16	miR477	2424581	2424675	22	YES	NA	NA	NO	NO	NO	NO
LG16	miR6115	2501494	2501635	0	NO	NA	NA	YES	NO	NO	NO
LG16	miR6110	2627429	2627530	0	NO	NA	NA	YES	NO	NO	NO
[truncated: 2,833 more rows]
