# Supplementary material for: The genome sequence of the outbreeding globe artichoke constructed de novo incorporating a phase-aware low-pass sequencing strategy of F1 progeny
Source: Sci Rep. 2016 Jan 20;6:19427. doi: 10.1038/srep19427 (PMC4726258; doi:10.1038/srep19427)
Supplement: Supplementary Dataset S3 [file srep19427-s4.xls]

## Sheet: supplementary file S3a
N° DAVID clusters (mirnaTarget)	DAVID clusters (mirnaTarget)	miRNA family	miRNA name (De Paola et al. 2012)	MiRbase name	Target_Acc.	miRNA target Annotation	Expectation	UPE	miRNA_start	miRNA_end	Target_start	Target_end	miRNA_aligned_fragment	Target_aligned_fragment	Inhibition	Target_Desc.	Multiplicity
3	1) Transcription factor, SBP-box (INTERPRO); 2) zinc ion binding (MF); 3) reproductive structure development (BP)	miR156	cca-miR156a	cca-miR156a	Ccrd_v1.0_023300	Glucose/ribitol dehydrogenase	1.0	14128	1	20	1967	1986	UGACAGAAGAGAGUGAGCAC	GUGCUCUCUCUCUUCUGUCA	Cleavage	transcript 2295bp reference_sequence scaffold_49 (+ strand)	1
3	1) Transcription factor, SBP-box (INTERPRO); 2) zinc ion binding (MF); 3) reproductive structure development (BP)	miR156	cca-miR156a	cca-miR156a	Ccrd_v1.0_015902	Transcription factor, SBP-box	1.0	15.09	1	20	944	963	UGACAGAAGAGAGUGAGCAC	GUGCUCUCUCUCUUCUGUCA	Cleavage	transcript 1215bp reference_sequence scaffold_12 (+ strand)	1
3	1) Transcription factor, SBP-box (INTERPRO); 2) zinc ion binding (MF); 3) reproductive structure development (BP)	miR156	cca-miR156a	cca-miR156a	Ccrd_v1.0_005079	Transcription factor, SBP-box	1.0	10045	1	20	968	987	UGACAGAAGAGAGUGAGCAC	GUGCUCUCUCUCUUCUGUCA	Cleavage	transcript 1161bp reference_sequence scaffold_16 (+ strand)	1
3	1) Transcription factor, SBP-box (INTERPRO); 2) zinc ion binding (MF); 3) reproductive structure development (BP)	miR156	cca-miR156a	cca-miR156a	Ccrd_v1.0_008769	Transcription factor, SBP-box	1.0	19581	1	20	722	741	UGACAGAAGAGAGUGAGCAC	GUGCUCUCUCUCUUCUGUCA	Cleavage	transcript 1059bp reference_sequence scaffold_990 (+ strand)	1
3	1) Transcription factor, SBP-box (INTERPRO); 2) zinc ion binding (MF); 3) reproductive structure development (BP)	miR156	cca-miR156a	cca-miR156a	Ccrd_v1.0_003223		1.0	16679	1	20	716	735	UGACAGAAGAGAGUGAGCAC	GUGCUCUCUCUCUUCUGUCA	Cleavage	transcript 993bp reference_sequence scaffold_956 (- strand)	1
3	1) Transcription factor, SBP-box (INTERPRO); 2) zinc ion binding (MF); 3) reproductive structure development (BP)	miR156	cca-miR156a	cca-miR156a	Ccrd_v1.0_000028	Transcription factor, SBP-box	1.0	15528	1	20	620	639	UGACAGAAGAGAGUGAGCAC	GUGCUCUCUCUCUUCUGUCA	Cleavage	transcript 846bp reference_sequence scaffold_144 (+ strand)	1
3	1) Transcription factor, SBP-box (INTERPRO); 2) zinc ion binding (MF); 3) reproductive structure development (BP)	miR156	cca-miR156a	cca-miR156a	Ccrd_v1.0_009724	Transcription factor, SBP-box	2.5	17.93	1	20	1007	1026	UGACAGAAGAGAGUGAGCAC	AUGCUUUCUCUCUUCUGUCA	Cleavage	transcript 1203bp reference_sequence scaffold_1965 (- strand)	1
3	1) Transcription factor, SBP-box (INTERPRO); 2) zinc ion binding (MF); 3) reproductive structure development (BP)	miR156	cca-miR156a	cca-miR156a	Ccrd_v1.0_021570	Alpha carbonic anhydrase	3.0	22156	1	20	524	543	UGACAGAAGAGAGUGAGCAC	GUCCCGACUCUCUUCUGUCA	Cleavage	transcript 855bp reference_sequence scaffold_7 (+ strand)	1
3	1) Transcription factor, SBP-box (INTERPRO); 2) zinc ion binding (MF); 3) reproductive structure development (BP)	miR156	cca-miR156b	cca-miR156b	Ccrd_v1.0_023300	Glucose/ribitol dehydrogenase	1.5	14128	1	21	1966	1986	UGACAGAAGAGAGUGAGCAUA	UGUGCUCUCUCUCUUCUGUCA	Cleavage	transcript 2295bp reference_sequence scaffold_49 (+ strand)	1
3	1) Transcription factor, SBP-box (INTERPRO); 2) zinc ion binding (MF); 3) reproductive structure development (BP)	miR156	cca-miR156b	cca-miR156b	Ccrd_v1.0_008769	Transcription factor, SBP-box	1.5	19581	1	21	721	741	UGACAGAAGAGAGUGAGCAUA	UGUGCUCUCUCUCUUCUGUCA	Cleavage	transcript 1059bp reference_sequence scaffold_990 (+ strand)	1
3	1) Transcription factor, SBP-box (INTERPRO); 2) zinc ion binding (MF); 3) reproductive structure development (BP)	miR156	cca-miR156b	cca-miR156b	Ccrd_v1.0_003223		1.5	16679	1	21	715	735	UGACAGAAGAGAGUGAGCAUA	UGUGCUCUCUCUCUUCUGUCA	Cleavage	transcript 993bp reference_sequence scaffold_956 (- strand)	1
3	1) Transcription factor, SBP-box (INTERPRO); 2) zinc ion binding (MF); 3) reproductive structure development (BP)	miR156	cca-miR156b	cca-miR156b	Ccrd_v1.0_015902	Transcription factor, SBP-box	1.5	15.09	1	20	944	963	UGACAGAAGAGAGUGAGCAU	GUGCUCUCUCUCUUCUGUCA	Cleavage	transcript 1215bp reference_sequence scaffold_12 (+ strand)	1
3	1) Transcription factor, SBP-box (INTERPRO); 2) zinc ion binding (MF); 3) reproductive structure development (BP)	miR156	cca-miR156b	cca-miR156b	Ccrd_v1.0_009724	Transcription factor, SBP-box	1.5	17.93	1	20	1007	1026	UGACAGAAGAGAGUGAGCAU	AUGCUUUCUCUCUUCUGUCA	Cleavage	transcript 1203bp reference_sequence scaffold_1965 (- strand)	1
3	1) Transcription factor, SBP-box (INTERPRO); 2) zinc ion binding (MF); 3) reproductive structure development (BP)	miR156	cca-miR156b	cca-miR156b	Ccrd_v1.0_005079	Transcription factor, SBP-box	1.5	10045	1	20	968	987	UGACAGAAGAGAGUGAGCAU	GUGCUCUCUCUCUUCUGUCA	Cleavage	transcript 1161bp reference_sequence scaffold_16 (+ strand)	1
3	1) Transcription factor, SBP-box (INTERPRO); 2) zinc ion binding (MF); 3) reproductive structure development (BP)	miR156	cca-miR156b	cca-miR156b	Ccrd_v1.0_000028	Transcription factor, SBP-box	1.5	15528	1	20	620	639	UGACAGAAGAGAGUGAGCAU	GUGCUCUCUCUCUUCUGUCA	Cleavage	transcript 846bp reference_sequence scaffold_144 (+ strand)	1
3	1) Transcription factor, SBP-box (INTERPRO); 2) zinc ion binding (MF); 3) reproductive structure development (BP)	miR156	cca-miR156b	cca-miR156b	Ccrd_v1.0_014445	Protein of unknown function DUF1442	3.0	22057	1	20	299	318	UGACAGAAGAGAGUGAGCAU	AUGCUCAAUCUCUCUUGUCA	Cleavage	transcript 678bp reference_sequence scaffold_960 (- strand)	1
3	1) Transcription factor, SBP-box (INTERPRO); 2) zinc ion binding (MF); 3) reproductive structure development (BP)	miR156	cca-miR156c	cca-miR156c	Ccrd_v1.0_003223		1.0	19663	1	21	716	736	UUGACAGAAGAUAGAGAGCAC	GUGCUCUCUCUCUUCUGUCAA	Cleavage	transcript 993bp reference_sequence scaffold_956 (- strand)	1
3	1) Transcription factor, SBP-box (INTERPRO); 2) zinc ion binding (MF); 3) reproductive structure development (BP)	miR156	cca-miR156c	cca-miR156c	Ccrd_v1.0_005079	Transcription factor, SBP-box	1.0	10075	1	21	968	988	UUGACAGAAGAUAGAGAGCAC	GUGCUCUCUCUCUUCUGUCAA	Cleavage	transcript 1161bp reference_sequence scaffold_16 (+ strand)	1
3	1) Transcription factor, SBP-box (INTERPRO); 2) zinc ion binding (MF); 3) reproductive structure development (BP)	miR156	cca-miR156c	cca-miR156c	Ccrd_v1.0_015902	Transcription factor, SBP-box	1.0	14203	1	21	944	964	UUGACAGAAGAUAGAGAGCAC	GUGCUCUCUCUCUUCUGUCAA	Cleavage	transcript 1215bp reference_sequence scaffold_12 (+ strand)	1
3	1) Transcription factor, SBP-box (INTERPRO); 2) zinc ion binding (MF); 3) reproductive structure development (BP)	miR156	cca-miR156c	cca-miR156c	Ccrd_v1.0_000028	Transcription factor, SBP-box	2.0	15681	1	21	620	640	UUGACAGAAGAUAGAGAGCAC	GUGCUCUCUCUCUUCUGUCAU	Cleavage	transcript 846bp reference_sequence scaffold_144 (+ strand)	1
3	1) Transcription factor, SBP-box (INTERPRO); 2) zinc ion binding (MF); 3) reproductive structure development (BP)	miR156	cca-miR156c	cca-miR156c	Ccrd_v1.0_008769	Transcription factor, SBP-box	2.0	19421	1	21	722	742	UUGACAGAAGAUAGAGAGCAC	GUGCUCUCUCUCUUCUGUCAU	Cleavage	transcript 1059bp reference_sequence scaffold_990 (+ strand)	1
3	1) Transcription factor, SBP-box (INTERPRO); 2) zinc ion binding (MF); 3) reproductive structure development (BP)	miR156	cca-miR156c	cca-miR156c	Ccrd_v1.0_022768	Transcription factor, SBP-box	2.0	23929	1	21	1058	1078	UUGACAGAAGAUAGAGAGCAC	GUGCUCUCUCUCUUCUGUCAU	Cleavage	transcript 1326bp reference_sequence scaffold_60 (+ strand)	1
3	1) Transcription factor, SBP-box (INTERPRO); 2) zinc ion binding (MF); 3) reproductive structure development (BP)	miR156	cca-miR156c	cca-miR156c	Ccrd_v1.0_023300	Glucose/ribitol dehydrogenase	2.0	13962	1	21	1967	1987	UUGACAGAAGAUAGAGAGCAC	GUGCUCUCUCUCUUCUGUCAU	Cleavage	transcript 2295bp reference_sequence scaffold_49 (+ strand)	1
3	1) Transcription factor, SBP-box (INTERPRO); 2) zinc ion binding (MF); 3) reproductive structure development (BP)	miR156	cca-miR156c	cca-miR156c	Ccrd_v1.0_009724	Transcription factor, SBP-box	1.5	18266	1	20	1008	1027	UUGACAGAAGAUAGAGAGCA	UGCUUUCUCUCUUCUGUCAA	Cleavage	transcript 1203bp reference_sequence scaffold_1965 (- strand)	1
3	1) Transcription factor, SBP-box (INTERPRO); 2) zinc ion binding (MF); 3) reproductive structure development (BP)	miR156	cca-miR156c	cca-miR156c	Ccrd_v1.0_002578	Zinc finger, C2H2	3.0	21835	1	21	1073	1093	UUGACAGAAGAUAGAGAGCAC	GUGCCCUUGAUCUUUUGUCAA	Cleavage	transcript 1161bp reference_sequence scaffold_154 (- strand)	1
3	1) Transcription factor, SBP-box (INTERPRO); 2) zinc ion binding (MF); 3) reproductive structure development (BP)	miR156	cca-miR156c	cca-miR156c	Ccrd_v1.0_011687	Acyl-CoA N-acyltransferase	3.0	15755	1	21	588	608	UUGACAGAAGAUAGAGAGCAC	GUUCUCUAAAUCUUCUGUCAA	Cleavage	transcript 1899bp reference_sequence scaffold_399 (- strand)	1
1	1) auxin response factor (INTERPRO), developmental growth (BP)	miR160	cca-miR160a	cca-miR160a	Ccrd_v1.0_014774		1.0	11145	1	21	1236	1256	UGCCUGGCUCCCUGGAUGCCA	UAGCAUCCAGGGAGCCAGGCA	Cleavage	transcript 1611bp reference_sequence scaffold_306 (- strand)	1
1	1) auxin response factor (INTERPRO), developmental growth (BP)	miR160	cca-miR160a	cca-miR160a	Ccrd_v1.0_016669	AUX/IAA protein	1.5	20709	1	21	1314	1334	UGCCUGGCUCCCUGGAUGCCA	UAGCAUUCAGGGAGCCAGGCA	Cleavage	transcript 1950bp reference_sequence scaffold_47 (+ strand)	1
1	1) auxin response factor (INTERPRO), developmental growth (BP)	miR160	cca-miR160a	cca-miR160a	Ccrd_v1.0_011898	AUX/IAA protein	1.5	14261	1	20	1237	1256	UGCCUGGCUCCCUGGAUGCC	AGCAUUCAGGGAGCCAGGCA	Cleavage	transcript 1908bp reference_sequence scaffold_199 (- strand)	1
1	1) auxin response factor (INTERPRO), developmental growth (BP)	miR160	cca-miR160a	cca-miR160a	Ccrd_v1.0_012275	AUX/IAA protein	1.5	22968	1	20	1330	1349	UGCCUGGCUCCCUGGAUGCC	AGCAUUCAGGGAGCCAGGCA	Cleavage	transcript 2040bp reference_sequence scaffold_94 (- strand)	1
1	1) auxin response factor (INTERPRO), developmental growth (BP)	miR160	cca-miR160a	cca-miR160a	Ccrd_v1.0_007507	AUX/IAA protein	2.0	20206	1	21	1176	1196	UGCCUGGCUCCCUGGAUGCCA	UAGCAUGCAGGGAGCCAGGCA	Cleavage	transcript 1806bp reference_sequence scaffold_24 (- strand)	1
1	1) auxin response factor (INTERPRO), developmental growth (BP)	miR160	cca-miR160a	cca-miR160a	Ccrd_v1.0_022751	Mitochondrial carrier domain	3.0	23.75	1	20	165	184	UGCCUGGCUCCCUGGAUGCC	GGCGCCCAGCGAGCCAGGUA	Translation	transcript 1020bp reference_sequence scaffold_84 (+ strand)	1
1	1) auxin response factor (INTERPRO), developmental growth (BP)	miR160	cca-miR160b	cca-miR160b	Ccrd_v1.0_007507	AUX/IAA protein	1.5	20206	1	21	1176	1196	UGCCUGGCUCCCUGUAUGCCA	UAGCAUGCAGGGAGCCAGGCA	Cleavage	transcript 1806bp reference_sequence scaffold_24 (- strand)	1
1	1) auxin response factor (INTERPRO), developmental growth (BP)	miR160	cca-miR160b	cca-miR160b	Ccrd_v1.0_014774		2.0	11145	1	21	1236	1256	UGCCUGGCUCCCUGUAUGCCA	UAGCAUCCAGGGAGCCAGGCA	Cleavage	transcript 1611bp reference_sequence scaffold_306 (- strand)	1
1	1) auxin response factor (INTERPRO), developmental growth (BP)	miR160	cca-miR160b	cca-miR160b	Ccrd_v1.0_016669	AUX/IAA protein	2.0	20709	1	21	1314	1334	UGCCUGGCUCCCUGUAUGCCA	UAGCAUUCAGGGAGCCAGGCA	Cleavage	transcript 1950bp reference_sequence scaffold_47 (+ strand)	1
1	1) auxin response factor (INTERPRO), developmental growth (BP)	miR160	cca-miR160b	cca-miR160b	Ccrd_v1.0_011898	AUX/IAA protein	2.0	14261	1	20	1237	1256	UGCCUGGCUCCCUGUAUGCC	AGCAUUCAGGGAGCCAGGCA	Cleavage	transcript 1908bp reference_sequence scaffold_199 (- strand)	1
1	1) auxin response factor (INTERPRO), developmental growth (BP)	miR160	cca-miR160b	cca-miR160b	Ccrd_v1.0_012275	AUX/IAA protein	2.0	22968	1	20	1330	1349	UGCCUGGCUCCCUGUAUGCC	AGCAUUCAGGGAGCCAGGCA	Cleavage	transcript 2040bp reference_sequence scaffold_94 (- strand)	1
1	1) No apical meristem (NAM) protein (INTERPRO)	miR164	cca-miR164	cca-miR164	Ccrd_v1.0_015236	No apical meristem (NAM) protein	1.0	16393	1	21	599	619	UGGAGAAGCAGGGUACGUGCA	UGCAGGUACCCUGCUUCUCCA	Cleavage	transcript 1032bp reference_sequence scaffold_137 (- strand)	1
1	1) No apical meristem (NAM) protein (INTERPRO)	miR164	cca-miR164	cca-miR164	Ccrd_v1.0_011132	No apical meristem (NAM) protein	1.0	9017	1	20	711	730	UGGAGAAGCAGGGUACGUGC	GCACGUGCCCUGUUUCUCCA	Cleavage	transcript 1059bp reference_sequence scaffold_130 (+ strand)	1
1	1) No apical meristem (NAM) protein (INTERPRO)	miR164	cca-miR164	cca-miR164	Ccrd_v1.0_004917	No apical meristem (NAM) protein	1.0	16905	1	20	753	772	UGGAGAAGCAGGGUACGUGC	GCACGUGCCCUGUUUCUCCA	Cleavage	transcript 1098bp reference_sequence scaffold_406 (- strand)	1
1	1) No apical meristem (NAM) protein (INTERPRO)	miR164	cca-miR164	cca-miR164	Ccrd_v1.0_023263	No apical meristem (NAM) protein	2.0	12447	1	21	656	676	UGGAGAAGCAGGGUACGUGCA	UUCAUGUGCCCUGCUUCUCCA	Cleavage	transcript 1077bp reference_sequence scaffold_215 (+ strand)	1
1	1) No apical meristem (NAM) protein (INTERPRO)	miR164	cca-miR164	cca-miR164	Ccrd_v1.0_022541	No apical meristem (NAM) protein	1.5	10254	1	20	708	727	UGGAGAAGCAGGGUACGUGC	GCAAGUGCCCUGCUUCUCCA	Cleavage	transcript 1032bp reference_sequence scaffold_291 (+ strand)	1
1	1) No apical meristem (NAM) protein (INTERPRO)	miR164	cca-miR164	cca-miR164	Ccrd_v1.0_022903		2.5	13991	1	20	636	655	UGGAGAAGCAGGGUACGUGC	CAACGUGCCCUGCUUCUCCA	Cleavage	transcript 1071bp reference_sequence scaffold_1978 (- strand)	1
1	1) No apical meristem (NAM) protein (INTERPRO)	miR164	cca-miR164	cca-miR164	Ccrd_v1.0_005269	No apical meristem (NAM) protein	3.0	19177	1	20	609	628	UGGAGAAGCAGGGUACGUGC	UCACGUGACCUGCUUCUCCG	Cleavage	transcript 918bp reference_sequence scaffold_68 (- strand)	1
0	-	miR167	cca-miR167	cca-miR167	Ccrd_v1.0_015211	ATP-NAD kinase-like domain	2.5	16263	1	20	300	319	UGAAGCUGCCAGCAUGAUCU	AGAUCUUGUUGGUAGUUUCA	Cleavage	transcript 2004bp reference_sequence scaffold_137 (- strand)	1
0	-	miR167	cca-miR167	cca-miR167	Ccrd_v1.0_009101		3.0	18137	1	22	79	100	UGAAGCUGCCAGCAUGAUCUGG	UUACAUCCUGCUGGUAGCUUUA	Cleavage	transcript 495bp reference_sequence scaffold_3 (+ strand)	1
0	-	miR167	cca-miR167	cca-miR167	Ccrd_v1.0_000186	Nuclear transport factor 2	3.0	17.69	1	22	1213	1234	UGAAGCUGCCAGCAUGAUCUGG	CAAGAUCAAGCUCGGAGCUUCA	Translation	transcript 1239bp reference_sequence scaffold_133 (- strand)	1
0	-	miR167	cca-miR167	cca-miR167	Ccrd_v1.0_008095		3.0	20526	1	20	276	295	UGAAGCUGCCAGCAUGAUCU	AAAUGAUGCGGGCAGCUUCA	Translation	transcript 1755bp reference_sequence scaffold_336 (+ strand)	1
0	-	miR168	cca-miR168a	cca-miR168a	Ccrd_v1.0_009130	Piezo family	3.0	20.65	1	20	5799	5818	UCGCUUGGUGCAGGUCGGGA	UUCCGAUCUGAAUCGAGCGA	Translation	transcript 6714bp reference_sequence scaffold_3 (+ strand)	1
0	-	miR169	cca-miR169a	cca-miR169a	Ccrd_v1.0_000569	CCAAT-binding factor, conserved site	2.5	21915	1	20	1071	1090	UAGCCAAGGAUGACUUGCCU	AGGCAAUUCAUUCUUGGCUU	Cleavage	transcript 1119bp reference_sequence scaffold_368 (- strand)	1
0	-	miR169	cca-miR169a	cca-miR169a	Ccrd_v1.0_016502	General substrate transporter	3.0	21988	1	20	253	272	UAGCCAAGGAUGACUUGCCU	GGGCAACUCAUUUUUGGCUG	Cleavage	transcript 2553bp reference_sequence scaffold_13 (- strand)	1
0	-	miR169	cca-miR169a	cca-miR169a	Ccrd_v1.0_014588	High mobility group (HMG) box domain	2.5	19485	1	20	561	579	UAGCCAAGGAUGACUUGCCU	AGGCAAGUCAUU-UUGGCUA	Cleavage	transcript 618bp reference_sequence scaffold_923 (+ strand)	1
0	-	miR169	cca-miR169b	cca-miR169b	Ccrd_v1.0_006630	unknown	2.0	23499	1	20	399	418	UAGCCAAGGAUGACUUGCUA	UAGCAACUUAUUCUUGGCUA	Cleavage	transcript 1374bp reference_sequence scaffold_584 (- strand)	1
0	-	miR169	cca-miR169b	cca-miR169b	Ccrd_v1.0_011591	Leucine-rich repeat	3.0	14626	1	20	288	307	UAGCCAAGGAUGACUUGCUA	CAGUAAGUUAUCAUUGGCUA	Cleavage	transcript 2916bp reference_sequence scaffold_67 (+ strand)	1
0	-	miR169	cca-miR169b	cca-miR169b	Ccrd_v1.0_017760		2.5	19262	1	20	1470	1489	UAGCCAAGGAUGACUUGCUA	UAGCAAGGAAUCCUUGGCUG	Cleavage	transcript 1833bp reference_sequence scaffold_64 (+ strand)	1
0	-	miR169	cca-miR169b	cca-miR169b	Ccrd_v1.0_010296		3.0	14.68	1	20	1347	1366	UAGCCAAGGAUGACUUGCUA	UAGCAAGCAAUACUUGGCUA	Translation	transcript 2136bp reference_sequence scaffold_6271 (+ strand)	1
1	1) GRAS transcription factor (INTERPRO)	miR171	cca-miR171	cca-miR171	Ccrd_v1.0_002412	Transcription factor GRAS	1.0	19202	1	21	942	962	UGAUUGAGCCGCACCAAUAUC	GAUAUUGGCGCGGCUCAAUCA	Cleavage	transcript 1986bp reference_sequence scaffold_409 (+ strand)	1
1	1) GRAS transcription factor (INTERPRO)	miR171	cca-miR171	cca-miR171	Ccrd_v1.0_008803	Transcription factor GRAS	1.0	19768	1	21	1026	1046	UGAUUGAGCCGCACCAAUAUC	GAUAUUGGCGCGGCUCAAUCA	Cleavage	transcript 2055bp reference_sequence scaffold_388 (- strand)	1
1	1) GRAS transcription factor (INTERPRO)	miR171	cca-miR171	cca-miR171	Ccrd_v1.0_007829	Transcription factor GRAS	1.0	17442	1	21	1146	1166	UGAUUGAGCCGCACCAAUAUC	GAUAUUGGCGCGGCUCAAUCA	Cleavage	transcript 2172bp reference_sequence scaffold_28 (+ strand)	1
1	1) GRAS transcription factor (INTERPRO)	miR171	cca-miR171	cca-miR171	Ccrd_v1.0_006769	Transcription factor GRAS	1.0	19009	1	21	1149	1169	UGAUUGAGCCGCACCAAUAUC	GAUAUUGGCGCGGCUCAAUCA	Cleavage	transcript 2181bp reference_sequence scaffold_253 (+ strand)	1
1	1) GRAS transcription factor (INTERPRO)	miR171	cca-miR171	cca-miR171	Ccrd_v1.0_021653		2.0	21.31	1	21	495	515	UGAUUGAGCCGCACCAAUAUC	GAUAUUGUCGCGGCUCAAUCA	Cleavage	transcript 1515bp reference_sequence scaffold_7 (- strand)	1
1	1) GRAS transcription factor (INTERPRO)	miR171	cca-miR171	cca-miR171	Ccrd_v1.0_012766	Transcription factor GRAS	2.0	20956	1	21	546	566	UGAUUGAGCCGCACCAAUAUC	GAUAAUGGCGCGGCUCAAUCA	Cleavage	transcript 1566bp reference_sequence scaffold_4274 (+ strand)	1
1	1) GRAS transcription factor (INTERPRO)	miR171	cca-miR171	cca-miR171	Ccrd_v1.0_020341	unknown	3.0	11308	1	20	26	45	UGAUUGAGCCGCACCAAUAU	AUAUUGGUGGUGCUCAAUCC	Translation	transcript 702bp reference_sequence scaffold_209 (+ strand)	1
1	1) reproductive structure development (BP)	miR172	cca-miR172	cca-miR172	Ccrd_v1.0_016705	AP2/ERF domain	0.5	6757	1	20	1458	1477	AGAAUCUUGAUGAUGCUGCA	UGCAGCAUCAUCAGGAUUCU	Cleavage	transcript 1581bp reference_sequence scaffold_265 (- strand)	1
1	1) reproductive structure development (BP)	miR172	cca-miR172	cca-miR172	Ccrd_v1.0_005456	AP2/ERF domain	1.5	13838	1	21	1289	1309	AGAAUCUUGAUGAUGCUGCAU	GUGCAGCAUCAUCAGGAUUCC	Cleavage	transcript 1407bp reference_sequence scaffold_250 (- strand)	1
1	1) reproductive structure development (BP)	miR172	cca-miR172	cca-miR172	Ccrd_v1.0_003359	AP2/ERF domain	1.5	15229	1	20	1350	1369	AGAAUCUUGAUGAUGCUGCA	AGCAGCAUCAUCAGGAUUCU	Cleavage	transcript 1539bp reference_sequence scaffold_1170 (+ strand)	1
1	1) reproductive structure development (BP)	miR172	cca-miR172	cca-miR172	Ccrd_v1.0_019032	AP2/ERF domain	1.5	13206	1	20	1407	1426	AGAAUCUUGAUGAUGCUGCA	UGCAGCAUCAUCAGGAUUCC	Cleavage	transcript 1449bp reference_sequence scaffold_364 (- strand)	1
1	1) reproductive structure development (BP)	miR172	cca-miR172	cca-miR172	Ccrd_v1.0_011849	AP2/ERF domain	1.5	10203	1	20	1272	1291	AGAAUCUUGAUGAUGCUGCA	CGCAGCAUCAUCAGGAUUCU	Cleavage	transcript 1425bp reference_sequence scaffold_21 (- strand)	1
1	1) reproductive structure development (BP)	miR172	cca-miR172	cca-miR172	Ccrd_v1.0_009573		1.5	11266	1	20	1287	1306	AGAAUCUUGAUGAUGCUGCA	UGCAGCAUCAUCAGGAUUCC	Cleavage	transcript 1398bp reference_sequence scaffold_335 (- strand)	1
1	1) reproductive structure development (BP)	miR172	cca-miR172	cca-miR172	Ccrd_v1.0_012088	AP2/ERF domain	1.5	14046	1	20	1263	1282	AGAAUCUUGAUGAUGCUGCA	UGCAGCAUCAUCAGGAUUCC	Cleavage	transcript 1392bp reference_sequence scaffold_129 (+ strand)	1
1	1) reproductive structure development (BP)	miR172	cca-miR172	cca-miR172	Ccrd_v1.0_021105	Armadillo-like helical	2.0	22488	1	20	1930	1949	AGAAUCUUGAUGAUGCUGCA	UGCAGGAUCAUCGAGGUUCU	Cleavage	transcript 2538bp reference_sequence scaffold_143 (+ strand)	1
1	1) reproductive structure development (BP)	miR172	cca-miR172	cca-miR172	Ccrd_v1.0_007481	AP2/ERF domain	2.5	18.07	1	20	1023	1042	AGAAUCUUGAUGAUGCUGCA	UGCUGCAUCAUCAGGAUUCA	Cleavage	transcript 1050bp reference_sequence scaffold_24 (+ strand)	1
1	1) reproductive structure development (BP)	miR172	cca-miR172	cca-miR172	Ccrd_v1.0_024863	KIP1-like	3.0	13619	1	21	2554	2574	AGAAUCUUGAUGAUGCUGCAU	AAGAAGGAUCAUCAAGAUUCU	Cleavage	transcript 3411bp reference_sequence scaffold_2257 (+ strand)	1
1	1) reproductive structure development (BP)	miR172	cca-miR172	cca-miR172	Ccrd_v1.0_016318	Armadillo-like helical	3.0	14397	1	21	631	651	AGAAUCUUGAUGAUGCUGCAU	ACGCAGGAUGAUCAAGAUUCU	Cleavage	transcript 1542bp reference_sequence scaffold_1318 (+ strand)	1
1	1) reproductive structure development (BP)	miR172	cca-miR172	cca-miR172	Ccrd_v1.0_002312	Pentatricopeptide repeat	3.0	20157	1	20	224	243	AGAAUCUUGAUGAUGCUGCA	UGCAAGAUCUUCAAGAUUCU	Translation	transcript 1851bp reference_sequence scaffold_11 (- strand)	1
1	1) reproductive structure development (BP)	miR172	cca-miR172	cca-miR172	Ccrd_v1.0_025188	FAS1 domain	3.0	10094	1	20	64	83	AGAAUCUUGAUGAUGCUGCA	UUCAACAUCACCAAGAUUCU	Translation	transcript 768bp reference_sequence scaffold_3073 (+ strand)	1
0	-	miR319	cca-miR319	cca-miR319	Ccrd_v1.0_013621	Homeodomain-like	2.5	22502	1	20	1145	1164	UUGGACUGAAGGGAGCUCCC	UGGAGCUCCCUUCACUCCAA	Cleavage	transcript 1830bp reference_sequence scaffold_3128 (+ strand)	1
0	-	miR319	cca-miR319	cca-miR319	Ccrd_v1.0_006856	Domain of unknown function DUF4378	3.0	24901	1	20	290	309	UUGGACUGAAGGGAGCUCCC	GGUGGCUUUCUUCGGUCCAA	Cleavage	transcript 714bp reference_sequence scaffold_494 (+ strand)	1
0	-	miR390	cca-miR390	cca-miR390	Ccrd_v1.0_014947	Leucine rich repeat 4	2.5	11133	1	21	1828	1848	AAGCUCAGGAGGGAUAGCGUC	GGUUCUAUCCCUCUUGAGCUU	Cleavage	transcript 2964bp reference_sequence scaffold_3166 (- strand)	1
0	-	miR390	cca-miR390	cca-miR390	Ccrd_v1.0_022396	Protein phosphatase 2C	3.0	12592	1	20	308	327	AAGCUCAGGAGGGAUAGCGU	GUGCUAUUCCUCCUGAUCUU	Cleavage	transcript 1326bp reference_sequence scaffold_3846 (+ strand)	1
0	-	miR390	cca-miR390	cca-miR390	Ccrd_v1.0_003920	Peptidase S8, subtilisin-related	3.0	17833	1	20	1823	1842	AAGCUCAGGAGGGAUAGCGU	AAGCCAUCUCUCCUGGGCUU	Cleavage	transcript 2277bp reference_sequence scaffold_63 (+ strand)	1
0	-	miR393	cca-miR393	cca-miR393	Ccrd_v1.0_020294	Pentatricopeptide repeat	3.0	16556	1	21	2085	2105	UCCAAAGGAAUCGCAUUGAUC	GAUUGAUGUGAUUCCUUCGGA	Cleavage	transcript 2844bp reference_sequence scaffold_633 (- strand)	1
0	-	miR393	cca-miR393	cca-miR393	Ccrd_v1.0_007118		3.0	14.57	1	21	41	61	UCCAAAGGAAUCGCAUUGAUC	GAUCAAAGCGAUUCAUUUGGG	Cleavage	transcript 165bp reference_sequence scaffold_62 (+ strand)	1
0	-	miR393	cca-miR393	cca-miR393	Ccrd_v1.0_003492	F-box domain, cyclin-like	3.0	21887	1	20	1476	1495	UCCAAAGGAAUCGCAUUGAU	GACAAUGCGAUCCCUUUGGA	Translation	transcript 1716bp reference_sequence scaffold_40 (+ strand)	1
0	-	miR393	cca-miR393	cca-miR393	Ccrd_v1.0_017709	F-box domain, cyclin-like	3.0	21564	1	20	1506	1525	UCCAAAGGAAUCGCAUUGAU	GACAAUGCGAUCCCUUUGGA	Translation	transcript 1758bp reference_sequence scaffold_456 (+ strand)	1
0	-	miR393	cca-miR393	cca-miR393	Ccrd_v1.0_003491	F-box domain, cyclin-like	3.0	20203	1	20	1539	1558	UCCAAAGGAAUCGCAUUGAU	GACAAUGCGAUCCCUUUGGA	Translation	transcript 1773bp reference_sequence scaffold_40 (+ strand)	1
0	-	miR393	cca-miR393	cca-miR393	Ccrd_v1.0_020700	F-box domain, cyclin-like	3.0	18159	1	22	1390	1411	UCCAAAGGAAUCGCAUUGAUCC	GAAUCAAUGAGGUCUCUUUGGA	Translation	transcript 1590bp reference_sequence scaffold_391 (+ strand)	1
0	-	miR393	cca-miR393	cca-miR393	Ccrd_v1.0_013997	Alkaline phosphatase D-related	3.0	18995	1	20	556	575	UCCAAAGGAAUCGCAUUGAU	AUCAAGGUUAUUCUUUUGGA	Cleavage	transcript 1317bp reference_sequence scaffold_639 (- strand)	1
0	-	miR393	cca-miR393	cca-miR393	Ccrd_v1.0_004570	Leucine-rich repeat-containing N-terminal, type 2	3.0	21558	1	20	544	563	UCCAAAGGAAUCGCAUUGAU	AUGAAUCCGUUUCCUUUGGA	Translation	transcript 2598bp reference_sequence scaffold_642 (+ strand)	1
0	-	miR394	cca-miR394	cca-miR394	Ccrd_v1.0_000038	F-box domain, cyclin-like	1.0	16334	1	20	1044	1063	UUGGCAUUCUGUCCACCUCC	GGAGGUUGACAGAAUGCCAA	Cleavage	transcript 1293bp reference_sequence scaffold_144 (- strand)	1
0	-	miR394	cca-miR394	cca-miR394	Ccrd_v1.0_015899	F-box associated interaction domain	1.0	16027	1	20	1143	1162	UUGGCAUUCUGUCCACCUCC	GGAGGUUGACAGAAUGCCAA	Cleavage	transcript 1392bp reference_sequence scaffold_12 (- strand)	1
0	-	miR394	cca-miR394	cca-miR394	Ccrd_v1.0_022257	Putative S-adenosyl-L-methionine-dependent methyltransferase	2.0	22698	1	20	1023	1042	UUGGCAUUCUGUCCACCUCC	GGAGGUGAACAGGAUGCUAA	Cleavage	transcript 1935bp reference_sequence scaffold_5564 (+ strand)	1
0	-	miR394	cca-miR394	cca-miR394	Ccrd_v1.0_002714	Aluminum-activated malate transporter	3.0	18846	1	20	187	206	UUGGCAUUCUGUCCACCUCC	GGGGUUGGACAGAAUGCUAU	Cleavage	transcript 930bp reference_sequence scaffold_9 (- strand)	1
0	-	miR394	cca-miR394	cca-miR394	Ccrd_v1.0_024100		3.0	13485	1	20	19	38	UUGGCAUUCUGUCCACCUCC	GGGGUUGGACAGAAUGCUAU	Cleavage	transcript 1044bp reference_sequence scaffold_11374 (- strand)	1
0	-	miR394	cca-miR394	cca-miR394	Ccrd_v1.0_024098	Aluminum-activated malate transporter	3.0	13485	1	20	19	38	UUGGCAUUCUGUCCACCUCC	GGGGUUGGACAGAAUGCUAU	Cleavage	transcript 1044bp reference_sequence scaffold_11371 (+ strand)	1
0	-	miR394	cca-miR394	cca-miR394	Ccrd_v1.0_024128		3.0	13118	1	20	19	38	UUGGCAUUCUGUCCACCUCC	GGGGUUGGACAGAAUGCUAU	Cleavage	transcript 1221bp reference_sequence scaffold_11532 (- strand)	1
0	-	miR394	cca-miR394	cca-miR394	Ccrd_v1.0_024127		3.0	13118	1	20	19	38	UUGGCAUUCUGUCCACCUCC	GGGGUUGGACAGAAUGCUAU	Cleavage	transcript 1221bp reference_sequence scaffold_11531 (+ strand)	1
1	1) transition metal ion binding (MF)	miR395	cca-miR395a	cca-miR395a	Ccrd_v1.0_014379	STAS domain	2.0	10024	1	21	79	99	UUGAAGUGUUUGGGGGGACUC	GGGUUUUCCCAAACACUUCAA	Cleavage	transcript 4098bp reference_sequence scaffold_1 (- strand)	2
1	1) transition metal ion binding (MF)	miR395	cca-miR395a	cca-miR395a	Ccrd_v1.0_014379	STAS domain	2.0	19331	1	21	2088	2108	UUGAAGUGUUUGGGGGGACUC	GGGUUUUCCCAAACACUUCAA	Cleavage	transcript 4098bp reference_sequence scaffold_1 (- strand)	2
1	1) transition metal ion binding (MF)	miR395	cca-miR395a	cca-miR395a	Ccrd_v1.0_006387		2.5	7402	1	20	235	254	UUGAAGUGUUUGGGGGGACU	UCUCUCCCCAAACACUUCAA	Cleavage	transcript 297bp reference_sequence scaffold_191 (+ strand)	1
1	1) transition metal ion binding (MF)	miR395	cca-miR395a	cca-miR395a	Ccrd_v1.0_014439		2.5	18617	1	20	35	54	UUGAAGUGUUUGGGGGGACU	AGUCUCCCCGAACACUCCAA	Cleavage	transcript 711bp reference_sequence scaffold_960 (+ strand)	1
1	1) transition metal ion binding (MF)	miR395	cca-miR395a	cca-miR395a	Ccrd_v1.0_000578		3.0	14437	1	21	430	450	UUGAAGUGUUUGGGGGGACUC	GGGUCCCACCAAACCCUUCAA	Cleavage	transcript 963bp reference_sequence scaffold_321 (- strand)	1
1	1) transition metal ion binding (MF)	miR395	cca-miR395a	cca-miR395a	Ccrd_v1.0_010204		3.0	14543	1	20	1472	1491	UUGAAGUGUUUGGGGGGACU	AGUCACCCCAGAUAUUUCAG	Cleavage	transcript 3888bp reference_sequence scaffold_1207 (+ strand)	1
1	1) transition metal ion binding (MF)	miR395	cca-miR395a	cca-miR395a	Ccrd_v1.0_016510	Domain of unknown function DUF4220	3.0	18066	1	20	2074	2093	UUGAAGUGUUUGGGGGGACU	GGCCUCACCAAACACUUCAA	Cleavage	transcript 2133bp reference_sequence scaffold_13 (- strand)	1
1	1) transition metal ion binding (MF)	miR395	cca-miR395b	cca-miR395b	Ccrd_v1.0_004362	ATP-sulfurylase PUA-like domain	2.5	18211	1	21	412	432	CUGAAGUGUUUGGAGGAACUC	GAGUUCCUCCAAACUCUUCAU	Cleavage	transcript 1476bp reference_sequence scaffold_912 (+ strand)	1
1	1) transition metal ion binding (MF)	miR395	cca-miR395b	cca-miR395b	Ccrd_v1.0_005222	ATP-grasp fold	2.0	22801	1	21	1637	1657	CUGAAGUGUUUGGAGGAACUC	GACUUCCUCCAAAUGCUUCAG	Cleavage	transcript 2697bp reference_sequence scaffold_1007 (- strand)	1
1	1) transition metal ion binding (MF)	miR395	cca-miR395b	cca-miR395b	Ccrd_v1.0_008101	Zinc finger C2H2-type/integrase DNA-binding domain	2.5	8517	1	20	1530	1549	CUGAAGUGUUUGGAGGAACU	AGAUCCUCUAAACACUUCAC	Cleavage	transcript 1638bp reference_sequence scaffold_688 (- strand)	1
1	1) transition metal ion binding (MF)	miR395	cca-miR395b	cca-miR395b	Ccrd_v1.0_016626	Galactose oxidase/kelch, beta-propeller	2.5	14663	1	20	273	292	CUGAAGUGUUUGGAGGAACU	AGUUGCUUCAAACAUUUUAG	Cleavage	transcript 2106bp reference_sequence scaffold_47 (+ strand)	1
1	1) transition metal ion binding (MF)	miR395	cca-miR395b	cca-miR395b	Ccrd_v1.0_004937	CARBOXYLASE:PYRUVATE/ACETYL-COA/PROPIONYL-COA CARBOXYLASE	3.0	15334	1	21	242	262	CUGAAGUGUUUGGAGGAACUC	GGCUUACUCCAAACGCUUCAG	Cleavage	transcript 783bp reference_sequence scaffold_83 (+ strand)	1
1	1) transition metal ion binding (MF)	miR395	cca-miR395b	cca-miR395b	Ccrd_v1.0_005272	EXS, C-terminal	3.0	17878	1	21	859	879	CUGAAGUGUUUGGAGGAACUC	GAGUUCCACCAAAAGCUUCGG	Cleavage	transcript 2028bp reference_sequence scaffold_68 (+ strand)	1
1	1) transition metal ion binding (MF)	miR395	cca-miR395b	cca-miR395b	Ccrd_v1.0_008371	AAA+ ATPase domain	3.0	19.39	1	20	1512	1531	CUGAAGUGUUUGGAGGAACU	AGUACUUUCAAACACUUUGG	Cleavage	transcript 3438bp reference_sequence scaffold_3264 (+ strand)	1
1	1) transition metal ion binding (MF)	miR395	cca-miR395b	cca-miR395b	Ccrd_v1.0_008321	DDT domain	3.0	19297	1	20	1005	1024	CUGAAGUGUUUGGAGGAACU	AGAUUCUCCAAACACUGCAG	Cleavage	transcript 5418bp reference_sequence scaffold_800 (- strand)	1
1	1) transition metal ion binding (MF)	miR395	cca-miR395c	cca-miR395c	Ccrd_v1.0_004362	ATP-sulfurylase PUA-like domain	2.5	18211	1	21	412	432	CUGAAGUGUUUGGAGGAACUC	GAGUUCCUCCAAACUCUUCAU	Cleavage	transcript 1476bp reference_sequence scaffold_912 (+ strand)	1
1	1) transition metal ion binding (MF)	miR395	cca-miR395c	cca-miR395c	Ccrd_v1.0_005222	ATP-grasp fold	2.0	22801	1	21	1637	1657	CUGAAGUGUUUGGAGGAACUC	GACUUCCUCCAAAUGCUUCAG	Cleavage	transcript 2697bp reference_sequence scaffold_1007 (- strand)	1
1	1) transition metal ion binding (MF)	miR395	cca-miR395c	cca-miR395c	Ccrd_v1.0_008101	Zinc finger C2H2-type/integrase DNA-binding domain	2.5	8517	1	20	1530	1549	CUGAAGUGUUUGGAGGAACU	AGAUCCUCUAAACACUUCAC	Cleavage	transcript 1638bp reference_sequence scaffold_688 (- strand)	1
1	1) transition metal ion binding (MF)	miR395	cca-miR395c	cca-miR395c	Ccrd_v1.0_016626	Galactose oxidase/kelch, beta-propeller	2.5	14663	1	20	273	292	CUGAAGUGUUUGGAGGAACU	AGUUGCUUCAAACAUUUUAG	Cleavage	transcript 2106bp reference_sequence scaffold_47 (+ strand)	1
1	1) transition metal ion binding (MF)	miR395	cca-miR395c	cca-miR395c	Ccrd_v1.0_004937	CARBOXYLASE:PYRUVATE/ACETYL-COA/PROPIONYL-COA CARBOXYLASE	3.0	15334	1	21	242	262	CUGAAGUGUUUGGAGGAACUC	GGCUUACUCCAAACGCUUCAG	Cleavage	transcript 783bp reference_sequence scaffold_83 (+ strand)	1
1	1) transition metal ion binding (MF)	miR395	cca-miR395c	cca-miR395c	Ccrd_v1.0_005272	EXS, C-terminal	3.0	17878	1	21	859	879	CUGAAGUGUUUGGAGGAACUC	GAGUUCCACCAAAAGCUUCGG	Cleavage	transcript 2028bp reference_sequence scaffold_68 (+ strand)	1
1	1) transition metal ion binding (MF)	miR395	cca-miR395c	cca-miR395c	Ccrd_v1.0_008371	AAA+ ATPase domain	3.0	19.39	1	20	1512	1531	CUGAAGUGUUUGGAGGAACU	AGUACUUUCAAACACUUUGG	Cleavage	transcript 3438bp reference_sequence scaffold_3264 (+ strand)	1
1	1) transition metal ion binding (MF)	miR395	cca-miR395c	cca-miR395c	Ccrd_v1.0_008321	DDT domain	3.0	19297	1	20	1005	1024	CUGAAGUGUUUGGAGGAACU	AGAUUCUCCAAACACUGCAG	Cleavage	transcript 5418bp reference_sequence scaffold_800 (- strand)	1
2	1) Glutamine-Leucine-Glutamine, QLQ (INTERPRO), WRC (INTERPRO), shoot development (BP); 2) chloroplast (CC)	miR396	cca-miR396a-3p	cca-miR396a-3p	Ccrd_v1.0_022909	Thioredoxin	2.5	15.38	1	20	431	450	GUUCAAGAAAGCUGUGGGAA	UUUCCACAGAUUUCUUGAAG	Translation	transcript 1002bp reference_sequence scaffold_1978 (+ strand)	1
2	1) Glutamine-Leucine-Glutamine, QLQ (INTERPRO), WRC (INTERPRO), shoot development (BP); 2) chloroplast (CC)	miR396	cca-miR396a-3p	cca-miR396a-3p	Ccrd_v1.0_023875	Transcription factor Spt20	2.5	20882	1	20	353	372	GUUCAAGAAAGCUGUGGGAA	UUCCCGCAGAUUUCUUGGAU	Translation	transcript 3699bp reference_sequence scaffold_77 (+ strand)	1
2	1) Glutamine-Leucine-Glutamine, QLQ (INTERPRO), WRC (INTERPRO), shoot development (BP); 2) chloroplast (CC)	miR396	cca-miR396a-3p	cca-miR396a-3p	Ccrd_v1.0_019955	Plastid lipid-associated protein/fibrillin conserved domain	3.0	14926	1	21	190	210	GUUCAAGAAAGCUGUGGGAAA	UUCUUCACAGGUUUCUUGAAC	Translation	transcript 645bp reference_sequence scaffold_76 (- strand)	1
2	1) Glutamine-Leucine-Glutamine, QLQ (INTERPRO), WRC (INTERPRO), shoot development (BP); 2) chloroplast (CC)	miR396	cca-miR396a-3p	cca-miR396a-3p	Ccrd_v1.0_026432	peptidase m20 like family member	3.0	22874	1	20	834	853	GUUCAAGAAAGCUGUGGGAA	UUCCAAUAGCUUUCUUCAAC	Cleavage	transcript 1131bp reference_sequence scaffold_723 (- strand)	1
2	1) Glutamine-Leucine-Glutamine, QLQ (INTERPRO), WRC (INTERPRO), shoot development (BP); 2) chloroplast (CC)	miR396	cca-miR396a-3p	cca-miR396a-3p	Ccrd_v1.0_011940	Like-Sm (LSM) domain	3.0	19885	1	20	20	39	GUUCAAGAAAGCUGUGGGAA	AUCCCAAACCUUUCUUGAAC	Cleavage	transcript 267bp reference_sequence scaffold_653 (+ strand)	1
2	1) Glutamine-Leucine-Glutamine, QLQ (INTERPRO), WRC (INTERPRO), shoot development (BP); 2) chloroplast (CC)	miR396	cca-miR396a-3p	cca-miR396a-3p	Ccrd_v1.0_001565		3.0	13607	1	20	269	288	GUUCAAGAAAGCUGUGGGAA	AUCCCAAACCUUUCUUGAAC	Cleavage	transcript 651bp reference_sequence scaffold_636 (- strand)	1
2	1) Glutamine-Leucine-Glutamine, QLQ (INTERPRO), WRC (INTERPRO), shoot development (BP); 2) chloroplast (CC)	miR396	cca-miR396a-3p	cca-miR396a-3p	Ccrd_v1.0_023025	Alpha/Beta hydrolase fold like protein	3.0	15726	1	20	299	318	GUUCAAGAAAGCUGUGGGAA	UUCAAACAGCUUUUUUGAAU	Cleavage	transcript 1710bp reference_sequence scaffold_3470 (+ strand)	1
2	1) Glutamine-Leucine-Glutamine, QLQ (INTERPRO), WRC (INTERPRO), shoot development (BP); 2) chloroplast (CC)	miR396	cca-miR396a-3p	cca-miR396a-3p	Ccrd_v1.0_001519	HARP domain	3.0	16.48	1	20	1669	1688	GUUCAAGAAAGCUGUGGGAA	UUUGCAGAGCUUUCUUGGAC	Cleavage	transcript 1812bp reference_sequence scaffold_426 (+ strand)	1
2	1) Glutamine-Leucine-Glutamine, QLQ (INTERPRO), WRC (INTERPRO), shoot development (BP); 2) chloroplast (CC)	miR396	cca-miR396a-3p	cca-miR396a-3p	Ccrd_v1.0_007885	AP complex subunit beta	3.0	19.11	1	20	155	174	GUUCAAGAAAGCUGUGGGAA	UUUUCACAGAUGUCUUGAAC	Translation	transcript 2655bp reference_sequence scaffold_2 (- strand)	1
2	1) Glutamine-Leucine-Glutamine, QLQ (INTERPRO), WRC (INTERPRO), shoot development (BP); 2) chloroplast (CC)	miR396	cca-miR396a-5p	cca-miR396a-5p	Ccrd_v1.0_021873	aminoacyl-tRNA synthetase like sequence	2.5	17911	1	21	643	663	UUCCACAGCUUUCUUGAACUU	GAGUUCCAGAAAGUUGUGGAU	Cleavage	transcript 1431bp reference_sequence scaffold_229 (- strand)	1
2	1) Glutamine-Leucine-Glutamine, QLQ (INTERPRO), WRC (INTERPRO), shoot development (BP); 2) chloroplast (CC)	miR396	cca-miR396a-5p	cca-miR396a-5p	Ccrd_v1.0_014958	Cysteine peptidase, asparagine active site	3.0	23.34	1	21	452	472	UUCCACAGCUUUCUUGAACUU	AAGAUCAAGGAAGCUGCGGAA	Cleavage	transcript 1329bp reference_sequence scaffold_4085 (+ strand)	1
2	1) Glutamine-Leucine-Glutamine, QLQ (INTERPRO), WRC (INTERPRO), shoot development (BP); 2) chloroplast (CC)	miR396	cca-miR396a-5p	cca-miR396a-5p	Ccrd_v1.0_013423		2.5	8291	1	21	508	528	UUCCACAGCUUUCUUGAACUU	AAGUCCAAGGAAUCUGUGGAA	Translation	transcript 2502bp reference_sequence scaffold_1228 (+ strand)	1
2	1) Glutamine-Leucine-Glutamine, QLQ (INTERPRO), WRC (INTERPRO), shoot development (BP); 2) chloroplast (CC)	miR396	cca-miR396a-5p	cca-miR396a-5p	Ccrd_v1.0_000752	Phosphoesterase	3.0	14643	1	21	1303	1323	UUCCACAGCUUUCUUGAACUU	AAGGUUAACGAAGCUGUGGAA	Cleavage	transcript 1488bp reference_sequence scaffold_790 (- strand)	1
2	1) Glutamine-Leucine-Glutamine, QLQ (INTERPRO), WRC (INTERPRO), shoot development (BP); 2) chloroplast (CC)	miR396	cca-miR396a-5p	cca-miR396a-5p	Ccrd_v1.0_004855	Extracellular ligand-binding receptor	3.0	18668	1	21	1138	1158	UUCCACAGCUUUCUUGAACUU	AUGUUUAAGAAAUUUGUGGAA	Translation	transcript 2079bp reference_sequence scaffold_51 (- strand)	1
2	1) Glutamine-Leucine-Glutamine, QLQ (INTERPRO), WRC (INTERPRO), shoot development (BP); 2) chloroplast (CC)	miR396	cca-miR396a-5p	cca-miR396a-5p	Ccrd_v1.0_021325		3.0	16867	1	21	2020	2040	UUCCACAGCUUUCUUGAACUU	AUGUUCAAUGAAGUUGUGGAA	Cleavage	transcript 2817bp reference_sequence scaffold_4 (+ strand)	1
2	1) Glutamine-Leucine-Glutamine, QLQ (INTERPRO), WRC (INTERPRO), shoot development (BP); 2) chloroplast (CC)	miR396	cca-miR396a-5p	cca-miR396a-5p	Ccrd_v1.0_012672		3.0	16.0	1	21	1342	1362	UUCCACAGCUUUCUUGAACUU	GAGUACAAGAAGGCUGAGGAA	Cleavage	transcript 3129bp reference_sequence scaffold_186 (- strand)	1
2	1) Glutamine-Leucine-Glutamine, QLQ (INTERPRO), WRC (INTERPRO), shoot development (BP); 2) chloroplast (CC)	miR396	cca-miR396a-5p	cca-miR396a-5p	Ccrd_v1.0_012289	Chromo domain	3.0	11629	1	21	4172	4192	UUCCACAGCUUUCUUGAACUU	GAGUUCAACAAAGUGGUGGAA	Cleavage	transcript 6375bp reference_sequence scaffold_94 (- strand)	1
2	1) Glutamine-Leucine-Glutamine, QLQ (INTERPRO), WRC (INTERPRO), shoot development (BP); 2) chloroplast (CC)	miR396	cca-miR396a-5p	cca-miR396a-5p	Ccrd_v1.0_006804	WRC	2.0	15061	1	21	246	267	UUCCACA-GCUUUCUUGAACUU	ACGUUCAAGAAAGCCUGUGGAA	Cleavage	transcript 774bp reference_sequence scaffold_158 (+ strand)	1
2	1) Glutamine-Leucine-Glutamine, QLQ (INTERPRO), WRC (INTERPRO), shoot development (BP); 2) chloroplast (CC)	miR396	cca-miR396a-5p	cca-miR396a-5p	Ccrd_v1.0_008664	Glutamine-Leucine-Glutamine, QLQ	2.0	13634	1	19	278	297	UUCCACA-GCUUUCUUGAAC	GUUCAAGAAAGCAUGUGGAA	Cleavage	transcript 783bp reference_sequence scaffold_991 (- strand)	1
2	1) Glutamine-Leucine-Glutamine, QLQ (INTERPRO), WRC (INTERPRO), shoot development (BP); 2) chloroplast (CC)	miR396	cca-miR396a-5p	cca-miR396a-5p	Ccrd_v1.0_009360	Glutamine-Leucine-Glutamine, QLQ	2.0	16076	1	19	356	375	UUCCACA-GCUUUCUUGAAC	GUUCAAGAAAGCCUGUGGAA	Cleavage	transcript 933bp reference_sequence scaffold_19 (+ strand)	1
2	1) Glutamine-Leucine-Glutamine, QLQ (INTERPRO), WRC (INTERPRO), shoot development (BP); 2) chloroplast (CC)	miR396	cca-miR396a-5p	cca-miR396a-5p	Ccrd_v1.0_008192	Glutamine-Leucine-Glutamine, QLQ	2.0	17395	1	19	356	375	UUCCACA-GCUUUCUUGAAC	GUUCAAGAAAGCCUGUGGAA	Cleavage	transcript 984bp reference_sequence scaffold_423 (+ strand)	1
2	1) Glutamine-Leucine-Glutamine, QLQ (INTERPRO), WRC (INTERPRO), shoot development (BP); 2) chloroplast (CC)	miR396	cca-miR396a-5p	cca-miR396a-5p	Ccrd_v1.0_025031	Glutamine-Leucine-Glutamine, QLQ	2.0	15305	1	19	323	342	UUCCACA-GCUUUCUUGAAC	GUUCAAGAAAGCAUGUGGAA	Cleavage	transcript 1008bp reference_sequence scaffold_2661 (+ strand)	1
2	1) Glutamine-Leucine-Glutamine, QLQ (INTERPRO), WRC (INTERPRO), shoot development (BP); 2) chloroplast (CC)	miR396	cca-miR396a-5p	cca-miR396a-5p	Ccrd_v1.0_003931	Glutamine-Leucine-Glutamine, QLQ	2.0	14753	1	19	389	408	UUCCACA-GCUUUCUUGAAC	GUUCAAGAAAGCCUGUGGAA	Cleavage	transcript 1014bp reference_sequence scaffold_63 (+ strand)	1
2	1) Glutamine-Leucine-Glutamine, QLQ (INTERPRO), WRC (INTERPRO), shoot development (BP); 2) chloroplast (CC)	miR396	cca-miR396a-5p	cca-miR396a-5p	Ccrd_v1.0_006370	Glutamine-Leucine-Glutamine, QLQ	2.0	21043	1	19	365	384	UUCCACA-GCUUUCUUGAAC	GUUCAAGAAAGCCUGUGGAA	Cleavage	transcript 1074bp reference_sequence scaffold_1995 (+ strand)	1
2	1) Glutamine-Leucine-Glutamine, QLQ (INTERPRO), WRC (INTERPRO), shoot development (BP); 2) chloroplast (CC)	miR396	cca-miR396a-5p	cca-miR396a-5p	Ccrd_v1.0_015807	Glutamine-Leucine-Glutamine, QLQ	2.0	14981	1	19	350	369	UUCCACA-GCUUUCUUGAAC	GUUCAAGAAAGCCUGUGGAA	Cleavage	transcript 1203bp reference_sequence scaffold_226 (+ strand)	1
2	1) Glutamine-Leucine-Glutamine, QLQ (INTERPRO), WRC (INTERPRO), shoot development (BP); 2) chloroplast (CC)	miR396	cca-miR396a-5p	cca-miR396a-5p	Ccrd_v1.0_023039	Glutamine-Leucine-Glutamine, QLQ	2.0	19947	1	19	635	654	UUCCACA-GCUUUCUUGAAC	GUUCAAGAAAGCCUGUGGAA	Cleavage	transcript 1398bp reference_sequence scaffold_3206 (+ strand)	1
2	1) Glutamine-Leucine-Glutamine, QLQ (INTERPRO), WRC (INTERPRO), shoot development (BP); 2) chloroplast (CC)	miR396	cca-miR396a-5p	cca-miR396a-5p	Ccrd_v1.0_006228	Glutamine-Leucine-Glutamine, QLQ	2.0	9115	1	19	590	609	UUCCACA-GCUUUCUUGAAC	GUUCAAGAAAGCCUGUGGAA	Cleavage	transcript 1533bp reference_sequence scaffold_681 (+ strand)	1
2	1) Glutamine-Leucine-Glutamine, QLQ (INTERPRO), WRC (INTERPRO), shoot development (BP); 2) chloroplast (CC)	miR396	cca-miR396a-5p	cca-miR396a-5p	Ccrd_v1.0_005525	Glutamine-Leucine-Glutamine, QLQ	2.0	19302	1	19	773	792	UUCCACA-GCUUUCUUGAAC	GUUCAAGAAAGCCUGUGGAA	Cleavage	transcript 1635bp reference_sequence scaffold_50 (+ strand)	1
2	1) Glutamine-Leucine-Glutamine, QLQ (INTERPRO), WRC (INTERPRO), shoot development (BP); 2) chloroplast (CC)	miR396	cca-miR396a-5p	cca-miR396a-5p	Ccrd_v1.0_001192	HECT	3.0	16805	1	21	1660	1680	UUCCACAGCUUUCUUGAACUU	GGGUCCAUGAAAGUUGUGGAA	Cleavage	transcript 2247bp reference_sequence scaffold_4917 (+ strand)	1
2	1) Glutamine-Leucine-Glutamine, QLQ (INTERPRO), WRC (INTERPRO), shoot development (BP); 2) chloroplast (CC)	miR396	cca-miR396a-5p	cca-miR396a-5p	Ccrd_v1.0_011898	AUX/IAA protein	2.5	22818	1	21	512	533	UUCCACAGCUUUCU-UGAACUU	AUGUUCACGGAAAGCUGUGGAA	Cleavage	transcript 1908bp reference_sequence scaffold_199 (- strand)	1
2	1) Glutamine-Leucine-Glutamine, QLQ (INTERPRO), WRC (INTERPRO), shoot development (BP); 2) chloroplast (CC)	miR396	cca-miR396a-5p	cca-miR396a-5p	Ccrd_v1.0_014208	Protein kinase-like domain	3.0	19818	1	20	1093	1112	UUCCACAGCUUUCUUGAACU	AGUUCGUCAGAGCUGUGGAA	Cleavage	transcript 3792bp reference_sequence scaffold_57 (- strand)	1
2	1) Glutamine-Leucine-Glutamine, QLQ (INTERPRO), WRC (INTERPRO), shoot development (BP); 2) chloroplast (CC)	miR396	cca-miR396b	cca-miR396b	Ccrd_v1.0_012214	Adenine nucleotide alpha hydrolase-like domains	2.5	21258	1	20	905	924	UCCCACAGCUUUAUUGAACU	AGUUCAGUGAAUUUGUGGGA	Translation	transcript 1530bp reference_sequence scaffold_70 (+ strand)	1
2	1) Glutamine-Leucine-Glutamine, QLQ (INTERPRO), WRC (INTERPRO), shoot development (BP); 2) chloroplast (CC)	miR396	cca-miR396b	cca-miR396b	Ccrd_v1.0_002103		2.5	23125	1	21	210	230	UCCCACAGCUUUAUUGAACUG	UGGUACAAUUAAGCUGUGGGA	Cleavage	transcript 2367bp reference_sequence scaffold_73 (+ strand)	1
2	1) Glutamine-Leucine-Glutamine, QLQ (INTERPRO), WRC (INTERPRO), shoot development (BP); 2) chloroplast (CC)	miR396	cca-miR396b	cca-miR396b	Ccrd_v1.0_020406	CTLH, C-terminal LisH motif	2.5	20691	1	21	1545	1565	UCCCACAGCUUUAUUGAACUG	UAGAUUAAUAAAGGUGUGGGA	Cleavage	transcript 3432bp reference_sequence scaffold_207 (- strand)	1
2	1) Glutamine-Leucine-Glutamine, QLQ (INTERPRO), WRC (INTERPRO), shoot development (BP); 2) chloroplast (CC)	miR396	cca-miR396b	cca-miR396b	Ccrd_v1.0_015169	Protein of unknown function DUF617, plant	3.0	20.76	1	20	644	663	UCCCACAGCUUUAUUGAACU	AGUUCGAAAGGGUUGUGGGA	Cleavage	transcript 747bp reference_sequence scaffold_256 (- strand)	1
2	1) Glutamine-Leucine-Glutamine, QLQ (INTERPRO), WRC (INTERPRO), shoot development (BP); 2) chloroplast (CC)	miR396	cca-miR396c	cca-miR396c	Ccrd_v1.0_022909	Thioredoxin	2.5	15427	1	21	429	449	UUCAAGAAAGCUGUGGGAAAA	UGUUUCCACAGAUUUCUUGAA	Translation	transcript 1002bp reference_sequence scaffold_1978 (+ strand)	1
2	1) Glutamine-Leucine-Glutamine, QLQ (INTERPRO), WRC (INTERPRO), shoot development (BP); 2) chloroplast (CC)	miR396	cca-miR396c	cca-miR396c	Ccrd_v1.0_008185		2.5	19113	1	20	76	95	UUCAAGAAAGCUGUGGGAAA	UUUUUCACAGCUAUCUUGGA	Cleavage	transcript 234bp reference_sequence scaffold_423 (+ strand)	1
2	1) Glutamine-Leucine-Glutamine, QLQ (INTERPRO), WRC (INTERPRO), shoot development (BP); 2) chloroplast (CC)	miR396	cca-miR396c	cca-miR396c	Ccrd_v1.0_019955	Plastid lipid-associated protein/fibrillin conserved domain	3.0	14321	1	21	189	209	UUCAAGAAAGCUGUGGGAAAA	UUUCUUCACAGGUUUCUUGAA	Translation	transcript 645bp reference_sequence scaffold_76 (- strand)	1
2	1) Glutamine-Leucine-Glutamine, QLQ (INTERPRO), WRC (INTERPRO), shoot development (BP); 2) chloroplast (CC)	miR396	cca-miR396c	cca-miR396c	Ccrd_v1.0_023875	Transcription factor Spt20	3.0	21895	1	20	352	371	UUCAAGAAAGCUGUGGGAAA	AUUCCCGCAGAUUUCUUGGA	Translation	transcript 3699bp reference_sequence scaffold_77 (+ strand)	1
0	-	miR398	cca-miR398	cca-miR398	Ccrd_v1.0_003202	Zinc finger C2H2-type/integrase DNA-binding domain	2.0	19924	1	21	945	965	UGUGUUCUCAGGUCGCCCCUG	UAGGGGCGAUUGGAGAACACA	Translation	transcript 1146bp reference_sequence scaffold_318 (- strand)	1
0	-	miR399	cca-miR399	cca-miR399	Ccrd_v1.0_011074	F-box domain, cyclin-like	3.0	15622	1	20	461	480	UGCCAAAGGAGAUUUGCCCU	AGGGCAAGUUUCUCUUGGCA	Cleavage	transcript 1152bp reference_sequence scaffold_1061 (+ strand)	1
0	-	miR408	cca-miR408	cca-miR408	Ccrd_v1.0_000569	CCAAT-binding factor, conserved site	2.5	18165	1	21	981	1001	UGCACUGCCUCUUCCCUGGCU	GGGCAGGGAAGAGGGAGUGCA	Cleavage	transcript 1119bp reference_sequence scaffold_368 (- strand)	1
0	-	miR408	cca-miR408	cca-miR408	Ccrd_v1.0_010599	Cupredoxin	3.0	23799	1	21	3	24	UGCACUGCCUCUUC-CCUGGCU	GGCUGGGAGAAGAGGCAGUGCA	Cleavage	transcript 339bp reference_sequence scaffold_4037 (+ strand)	1
0	-	miR408	cca-miR408	cca-miR408	Ccrd_v1.0_010377		3.0	18924	1	21	1110	1130	UGCACUGCCUCUUCCCUGGCU	AGCCACGGAUGACGCAGUGCA	Translation	transcript 1248bp reference_sequence scaffold_285 (+ strand)	1
0	-	miR6103	cca-novel-1-3p	cca-miR6103-3p	Ccrd_v1.0_012152	Exostosin-like	3.0	11277	1	21	460	480	CAAGAAGUUGUCUUAGGCAUG	CAUGACAAAGAAAACUUCUUG	Translation	transcript 1494bp reference_sequence scaffold_1811 (+ strand)	1
0	-	miR6103	cca-novel-1-5p	cca-miR6103-5p	Ccrd_v1.0_024969	Alcohol dehydrogenase superfamily, zinc-type	1.5	16516	1	21	531	551	UGUCUAAGACAACUCCUUGGA	UCCAAGAAGUUGUCUUAGGCA	Cleavage	transcript 750bp reference_sequence scaffold_2501 (+ strand)	1
0	-	miR6103	cca-novel-1-5p	cca-miR6103-5p	Ccrd_v1.0_020896	AAA+ ATPase domain	3.0	16989	1	21	2878	2898	UGUCUAAGACAACUCCUUGGA	UUCAAGGAUUUGUCUUUGACA	Cleavage	transcript 3456bp reference_sequence scaffold_578 (+ strand)	1
0	-	miR6103	cca-novel-1-5p	cca-miR6103-5p	Ccrd_v1.0_012650		3.0	21626	1	20	1405	1424	UGUCUAAGACAACUCCUUGG	GCAAGGGGUUGUCUUGGGCG	Cleavage	transcript 1482bp reference_sequence scaffold_491 (+ strand)	1
0	-	miR6104	cca-novel	cca-miR6104	Ccrd_v1.0_024530	AAA+ ATPase domain	3.0	15513	1	23	156	179	AUACGA-CAAAUAGAACAAAUAAA	UUUUUUUGUUCUGUUUGGUCGUAU	Cleavage	transcript 3480bp reference_sequence scaffold_1659 (+ strand)	1
0	-	miR6104	cca-novel	cca-miR6104	Ccrd_v1.0_019706	Helicase, C-terminal	3.0	13712	1	21	1146	1166	AUACGACAAAUAGAACAAAUA	UAUUGGUUAUGUUUGUCGUGU	Cleavage	transcript 3003bp reference_sequence scaffold_941 (+ strand)	1
0	-	miR6104	cca-novel	cca-miR6104	Ccrd_v1.0_026385	Leucine-rich repeat	3.0	15475	1	20	3563	3582	AUACGACAAAUAGAACAAAU	AUUUGUUGAAUUUGUCGUAC	Cleavage	transcript 9984bp reference_sequence scaffold_7034 (+ strand)	1
0	-	miR6104	cca-novel	cca-miR6104	Ccrd_v1.0_011578	Leucine-rich repeat	3.0	13294	1	20	5489	5508	AUACGACAAAUAGAACAAAU	AUUUGUUGAAUUUGUCGUAC	Cleavage	transcript 8457bp reference_sequence scaffold_340 (+ strand)	1
0	-	miR6104	cca-novel	cca-miR6104	Ccrd_v1.0_011581	Leucine-rich repeat	3.0	15397	1	20	2588	2607	AUACGACAAAUAGAACAAAU	AUUUGUUGAAUUUGUCGUAC	Cleavage	transcript 5823bp reference_sequence scaffold_340 (+ strand)	1
0	-	miR6105	cca-novel	cca-miR6105a	Ccrd_v1.0_009133	Domain of unknown function DUF221	3.0	12975	1	21	1586	1606	ACGAAAACAUGUUGGUCUCAC	GUGAGAUCGACAAGUUUUCGA	Translation	transcript 3018bp reference_sequence scaffold_3 (+ strand)	1
0	-	miR6106	cca-novel-4-5p	cca-miR6106-5p	Ccrd_v1.0_003711	Concanavalin A-like lectin/glucanase, subgroup	3.0	20.79	1	21	211	231	UUGCAAGUAUCCGGAUUUAAA	UUUGGAUCUGGAUACUUUCAA	Cleavage	transcript 624bp reference_sequence scaffold_56 (+ strand)	1
0	-	miR6106	cca-novel-4-5p	cca-miR6106-5p	Ccrd_v1.0_026314	3-hydroxyacyl-CoA dehydrogenase, C-terminal	2.5	17842	1	21	858	878	UUGCAAGUAUCCGGAUUUAAA	UCUAAAGUCGGAUACUUGCAA	Cleavage	transcript 2211bp reference_sequence scaffold_667 (+ strand)	1
0	-	miR6106	cca-novel-4-5p	cca-miR6106-5p	Ccrd_v1.0_021264	Protein kinase-like domain	2.5	22.65	1	20	1474	1493	UUGCAAGUAUCCGGAUUUAA	UUGCAUUCGGGUACUUGCAA	Cleavage	transcript 2094bp reference_sequence scaffold_220 (- strand)	1
0	-	miR6106	cca-novel-4-5p	cca-miR6106-5p	Ccrd_v1.0_002457	Armadillo	3.0	16.27	1	20	2565	2584	UUGCAAGUAUCCGGAUUUAA	UGAUAUCAGGAUACUUGCAA	Cleavage	transcript 2646bp reference_sequence scaffold_267 (+ strand)	1
0	-	miR6107	cca-novel	cca-miR6107	Ccrd_v1.0_008273		2.5	17262	1	23	210	232	AAAGGGGACAAUAUCUGGUACGG	UCUUGCCGGAUAUUGUCCCGUUU	Cleavage	transcript 312bp reference_sequence scaffold_1427 (+ strand)	1
0	-	miR6107	cca-novel	cca-miR6107	Ccrd_v1.0_015283	Armadillo-like helical	3.0	15549	1	24	1339	1362	AAAGGGGACAAUAUCUGGUACGGU	GCCAUAUCAGAUCUUGUUCCCUUA	Cleavage	transcript 2742bp reference_sequence scaffold_97 (- strand)	1
0	-	miR6107	cca-novel	cca-miR6107	Ccrd_v1.0_000643		2.5	15357	1	20	87	106	AAAGGGGACAAUAUCUGGUA	UACCAGAGAUUUUCUCCUUU	Translation	transcript 3246bp reference_sequence scaffold_89 (+ strand)	1
2	1) plasma membrane (CC), ion transport (BP); 2) Metal ion binding (MF), glycoprotein	miR6108	cca-novel-7	cca-miR6108a	Ccrd_v1.0_018754	Cation/H+ exchanger	3.0	9.36	1	21	72	92	UGAGAAGCGUAAGAAGGGAUC	GAUUCUUUCUCACGUUUUUCA	Translation	transcript 2064bp reference_sequence scaffold_332 (+ strand)	1
2	1) plasma membrane (CC), ion transport (BP); 2) Metal ion binding (MF), glycoprotein	miR6108	cca-novel-7	cca-miR6108a	Ccrd_v1.0_016818		3.0	16965	1	21	178	198	UGAGAAGCGUAAGAAGGGAUC	GAUACUUUUUUACGCUUCUUG	Cleavage	transcript 1545bp reference_sequence scaffold_96 (+ strand)	1
2	1) plasma membrane (CC), ion transport (BP); 2) Metal ion binding (MF), glycoprotein	miR6108	cca-novel-7	cca-miR6108a	Ccrd_v1.0_023348	Major facilitator superfamily domain, general substrate transporter	2.5	20308	1	20	411	430	UGAGAAGCGUAAGAAGGGAU	AUAUCUUCUUAUGCUUCUCG	Cleavage	transcript 1680bp reference_sequence scaffold_88 (+ strand)	1
2	1) plasma membrane (CC), ion transport (BP); 2) Metal ion binding (MF), glycoprotein	miR6108	cca-novel-7	cca-miR6108a	Ccrd_v1.0_020932	Barwin-like endoglucanase	3.0	16321	1	20	24	43	UGAGAAGCGUAAGAAGGGAU	AUGCCUUCUUGCGUUUCUUG	Cleavage	transcript 567bp reference_sequence scaffold_3818 (- strand)	1
2	1) plasma membrane (CC), ion transport (BP); 2) Metal ion binding (MF), glycoprotein	miR6108	cca-novel-7	cca-miR6108b	Ccrd_v1.0_018754	Cation/H+ exchanger	3.0	9.36	1	21	72	92	UGAGAAGCGUAAGAAGGGAUC	GAUUCUUUCUCACGUUUUUCA	Translation	transcript 2064bp reference_sequence scaffold_332 (+ strand)	1
2	1) plasma membrane (CC), ion transport (BP); 2) Metal ion binding (MF), glycoprotein	miR6108	cca-novel-7	cca-miR6108b	Ccrd_v1.0_016818		3.0	16965	1	21	178	198	UGAGAAGCGUAAGAAGGGAUC	GAUACUUUUUUACGCUUCUUG	Cleavage	transcript 1545bp reference_sequence scaffold_96 (+ strand)	1
2	1) plasma membrane (CC), ion transport (BP); 2) Metal ion binding (MF), glycoprotein	miR6108	cca-novel-7	cca-miR6108b	Ccrd_v1.0_023348	Major facilitator superfamily domain, general substrate transporter	2.5	20308	1	20	411	430	UGAGAAGCGUAAGAAGGGAU	AUAUCUUCUUAUGCUUCUCG	Cleavage	transcript 1680bp reference_sequence scaffold_88 (+ strand)	1
2	1) plasma membrane (CC), ion transport (BP); 2) Metal ion binding (MF), glycoprotein	miR6108	cca-novel-7	cca-miR6108b	Ccrd_v1.0_020932	Barwin-like endoglucanase	3.0	16321	1	20	24	43	UGAGAAGCGUAAGAAGGGAU	AUGCCUUCUUGCGUUUCUUG	Cleavage	transcript 567bp reference_sequence scaffold_3818 (- strand)	1
2	1) plasma membrane (CC), ion transport (BP); 2) Metal ion binding (MF), glycoprotein	miR6108	cca-novel-14	cca-miR6108c	Ccrd_v1.0_005026	RNA polymerase I associated factor, A49-like	2.5	23741	1	20	483	502	AAGCGUAAGAAGAGAUCUGA	UCAGAUCUGUUCUUAUGCUC	Cleavage	transcript 1224bp reference_sequence scaffold_53 (+ strand)	1
2	1) plasma membrane (CC), ion transport (BP); 2) Metal ion binding (MF), glycoprotein	miR6108	cca-novel-14	cca-miR6108c	Ccrd_v1.0_008734	Cupin 1	3.0	17158	1	22	145	166	AAGCGUAAGAAGAGAUCUGAAC	GGUCAGAGCUUUUCUUAUGCUG	Cleavage	transcript 462bp reference_sequence scaffold_352 (- strand)	1
2	1) plasma membrane (CC), ion transport (BP); 2) Metal ion binding (MF), glycoprotein	miR6108	cca-novel-14	cca-miR6108c	Ccrd_v1.0_003053	BTB/POZ fold	3.0	14326	1	22	430	451	AAGCGUAAGAAGAGAUCUGAAC	GGUCAGAUCUCUGUUUACGAUU	Translation	transcript 1407bp reference_sequence scaffold_909 (+ strand)	1
2	1) plasma membrane (CC), ion transport (BP); 2) Metal ion binding (MF), glycoprotein	miR6108	cca-novel-14	cca-miR6108c	Ccrd_v1.0_014614	Chloramphenicol acetyltransferase-like domain	3.0	6722	1	23	64	86	AAGCGUAAGAAGAGAUCUGAACC	GAUUCCCAGCUCUUCUUACGCUU	Cleavage	transcript 1305bp reference_sequence scaffold_5562 (+ strand)	1
2	1) plasma membrane (CC), ion transport (BP); 2) Metal ion binding (MF), glycoprotein	miR6108	cca-novel-14	cca-miR6108c	Ccrd_v1.0_018624	Ankyrin repeat	3.0	23491	1	20	251	270	AAGCGUAAGAAGAGAUCUGA	UCAGAUCUCAUUUUGUGUUU	Translation	transcript 2064bp reference_sequence scaffold_1579 (+ strand)	1
2	1) plasma membrane (CC), ion transport (BP); 2) Metal ion binding (MF), glycoprotein	miR6108	cca-novel-15	cca-miR6108d	Ccrd_v1.0_001873	Glycosyl transferase, family 8	3.0	15838	1	20	1241	1260	AUAAGGAGAGUUAAGCUGAG	CUUGGCUCAAUUCUUCUUAU	Cleavage	transcript 1992bp reference_sequence scaffold_1597 (- strand)	1
2	1) plasma membrane (CC), ion transport (BP); 2) Metal ion binding (MF), glycoprotein	miR6108	cca-novel-15	cca-miR6108d	Ccrd_v1.0_000428	Protein of unknown function DUF1712, fungi	3.0	10399	1	20	1261	1280	AUAAGGAGAGUUAAGCUGAG	CUUACCAUAAUUCUCCUUAU	Cleavage	transcript 1851bp reference_sequence scaffold_20 (+ strand)	1
2	1) plasma membrane (CC), ion transport (BP); 2) Metal ion binding (MF), glycoprotein	miR6108	cca-novel-15	cca-miR6108d	Ccrd_v1.0_011856	unknown	3.0	20967	1	20	224	243	AUAAGGAGAGUUAAGCUGAG	CUCAGAGUGACUCUCCUUGU	Cleavage	transcript 2487bp reference_sequence scaffold_21 (- strand)	1
2	1) plasma membrane (CC), ion transport (BP); 2) Metal ion binding (MF), glycoprotein	miR6108	cca-novel-16-3p	cca-miR6108e-3p	Ccrd_v1.0_010359	Complement Clr-like EGF domain	3.0	22058	1	23	361	383	AUCAAGGGUUCAGAUCUCUUCUU	GAUGACAGACCUGAACCUUUGAU	Cleavage	transcript 1749bp reference_sequence scaffold_3567 (+ strand)	1
2	1) plasma membrane (CC), ion transport (BP); 2) Metal ion binding (MF), glycoprotein	miR6108	cca-novel-16-3p	cca-miR6108e-3p	Ccrd_v1.0_001747	Appr-1-p processing	3.0	13508	1	20	1384	1403	AUCAAGGGUUCAGAUCUCUU	AAGGAGUUUGAGCCCUUGAU	Cleavage	transcript 1767bp reference_sequence scaffold_2227 (- strand)	1
2	1) plasma membrane (CC), ion transport (BP); 2) Metal ion binding (MF), glycoprotein	miR6108	cca-novel-16-3p	cca-miR6108e-3p	Ccrd_v1.0_003481	Zinc finger, CW-type	3.0	17376	1	20	3187	3206	AUCAAGGGUUCAGAUCUCUU	AAGAUUUCUGAACCCUUGAA	Cleavage	transcript 4374bp reference_sequence scaffold_40 (+ strand)	1
2	1) plasma membrane (CC), ion transport (BP); 2) Metal ion binding (MF), glycoprotein	miR6108	cca-novel-16-3p	cca-miR6108e-3p	Ccrd_v1.0_001905	Translocon-associated protein (TRAP), alpha subunit	3.0	19169	1	20	269	287	AUCAAGGGUUCAGAUCUCUU	AAGAGA-CUGAACUUUUGAU	Cleavage	transcript 876bp reference_sequence scaffold_521 (- strand)	1
2	1) plasma membrane (CC), ion transport (BP); 2) Metal ion binding (MF), glycoprotein	miR6108	cca-novel-16-5p	cca-miR6108e-5p	Ccrd_v1.0_020212	EEIG1/EHBP1 N-terminal domain	3.0	17796	1	19	2852	2871	GUAAGAAGAGAU-CUCCACC	UGUGGAGCAUCUCUUCUUAC	Cleavage	transcript 2952bp reference_sequence scaffold_2240 (+ strand)	1
2	1) plasma membrane (CC), ion transport (BP); 2) Metal ion binding (MF), glycoprotein	miR6108	cca-novel-17	cca-miR6108f	Ccrd_v1.0_004252	Concanavalin A-like lectin/glucanase, subgroup	3.0	19476	1	20	995	1014	UAUGGUGAGAAGGGUAAGAA	GUCUUGCUUUUCUCAUCAUA	Cleavage	transcript 2211bp reference_sequence scaffold_1635 (- strand)	1
2	1) plasma membrane (CC), ion transport (BP); 2) Metal ion binding (MF), glycoprotein	miR6108	cca-novel-17	cca-miR6108f	Ccrd_v1.0_013483	Bacterial surface antigen (D15)	3.0	5769	1	21	122	142	UAUGGUGAGAAGGGUAAGAAG	UUUCAUACCCUUUUCGUCGUA	Cleavage	transcript 1191bp reference_sequence scaffold_1734 (- strand)	1
2	1) plasma membrane (CC), ion transport (BP); 2) Metal ion binding (MF), glycoprotein	miR6108	cca-novel-17	cca-miR6108f	Ccrd_v1.0_016198	Leucine-rich repeat	3.0	14462	1	20	1166	1185	UAUGGUGAGAAGGGUAAGAA	UUCUUAUCGUUCUCAUCAUC	Cleavage	transcript 2178bp reference_sequence scaffold_52 (+ strand)	1
2	1) plasma membrane (CC), ion transport (BP); 2) Metal ion binding (MF), glycoprotein	miR6108	cca-novel-7	cca-miR6108g	Ccrd_v1.0_018754	Cation/H+ exchanger	3.0	9.36	1	21	72	92	UGAGAAGCGUAAGAAGGGAUC	GAUUCUUUCUCACGUUUUUCA	Translation	transcript 2064bp reference_sequence scaffold_332 (+ strand)	1
2	1) plasma membrane (CC), ion transport (BP); 2) Metal ion binding (MF), glycoprotein	miR6108	cca-novel-7	cca-miR6108g	Ccrd_v1.0_016818		3.0	16965	1	21	178	198	UGAGAAGCGUAAGAAGGGAUC	GAUACUUUUUUACGCUUCUUG	Cleavage	transcript 1545bp reference_sequence scaffold_96 (+ strand)	1
2	1) plasma membrane (CC), ion transport (BP); 2) Metal ion binding (MF), glycoprotein	miR6108	cca-novel-7	cca-miR6108g	Ccrd_v1.0_023348	Major facilitator superfamily domain, general substrate transporter	2.5	20308	1	20	411	430	UGAGAAGCGUAAGAAGGGAU	AUAUCUUCUUAUGCUUCUCG	Cleavage	transcript 1680bp reference_sequence scaffold_88 (+ strand)	1
2	1) plasma membrane (CC), ion transport (BP); 2) Metal ion binding (MF), glycoprotein	miR6108	cca-novel-7	cca-miR6108g	Ccrd_v1.0_020932	Barwin-like endoglucanase	3.0	16321	1	20	24	43	UGAGAAGCGUAAGAAGGGAU	AUGCCUUCUUGCGUUUCUUG	Cleavage	transcript 567bp reference_sequence scaffold_3818 (- strand)	1
1	1) Nucleotide binding (MF)	miR6110	cca-novel-9-3p	cca-miR6110-3p	Ccrd_v1.0_012647	AAA+ ATPase domain	1.5	15.98	1	22	630	651	AUCCACGUCAUCAAAUGUUACA	UGUAACAUUUGAUGAUGUGGAG	Cleavage	transcript 1350bp reference_sequence scaffold_491 (+ strand)	1
1	1) Nucleotide binding (MF)	miR6110	cca-novel-9-3p	cca-miR6110-3p	Ccrd_v1.0_000189	Glucosamine/galactosamine-6-phosphate isomerase	2.5	23807	1	24	535	558	AUCCACGUCAUCAAAUGUUACAAG	CAUUUGGCAAUUGAUGACGUGGGU	Cleavage	transcript 663bp reference_sequence scaffold_133 (+ strand)	1
1	1) Nucleotide binding (MF)	miR6110	cca-novel-9-3p	cca-miR6110-3p	Ccrd_v1.0_011544	Domain of unknown function DUF676, lipase-like	2.5	18468	1	20	230	249	AUCCACGUCAUCAAAUGUUA	AAACAUUAGAUGGCGUGGAU	Cleavage	transcript 660bp reference_sequence scaffold_44 (+ strand)	1
1	1) Nucleotide binding (MF)	miR6110	cca-novel-9-3p	cca-miR6110-3p	Ccrd_v1.0_025342		3.0	14.89	1	20	101	120	AUCCACGUCAUCAAAUGUUA	AAGCAUUUUAUGAUGUGGAU	Cleavage	transcript 393bp reference_sequence scaffold_3468 (+ strand)	1
1	1) Nucleotide binding (MF)	miR6110	cca-novel-9-5p	cca-miR6110-5p	Ccrd_v1.0_020098		3.0	10855	1	24	125	147	AUCUUGUAACAUUUGAUGAUGUGG	CUACAUCAUCAAAUGUUG-AAGAU	Cleavage	transcript 474bp reference_sequence scaffold_303 (+ strand)	1
1	1) Nucleotide binding (MF)	miR6110	cca-novel-9-5p	cca-miR6110-5p	Ccrd_v1.0_007134	Pentatricopeptide repeat	2.0	12193	1	24	984	1007	AUCUUGUAACAUUUGAUGAUGUGG	UCGAAUGGUCAAAUGUUACAAGGU	Cleavage	transcript 1362bp reference_sequence scaffold_62 (+ strand)	1
1	1) Nucleotide binding (MF)	miR6110	cca-novel-9-5p	cca-miR6110-5p	Ccrd_v1.0_024928	AAA+ ATPase domain	3.0	10137	1	24	1673	1695	AUCUUGUAACAUUUGAUGAUGUGG	CUACAUU-UCGAAUGUUACAAGAU	Cleavage	transcript 3948bp reference_sequence scaffold_2406 (- strand)	1
1	1) Nucleotide binding (MF)	miR6110	cca-novel-9-5p	cca-miR6110-5p	Ccrd_v1.0_014333	Domain of unknown function DUF23	2.0	11454	1	20	1459	1478	AUCUUGUAACAUUUGAUGAU	AUCAUCAAAUGUUACGAGUU	Cleavage	transcript 1935bp reference_sequence scaffold_1 (- strand)	1
1	1) Nucleotide binding (MF)	miR6110	cca-novel-9-5p	cca-miR6110-5p	Ccrd_v1.0_014739	Vacuolar sorting protein 9	3.0	14481	1	23	490	512	AUCUUGUAACAUUUGAUGAUGUG	UGCAUUCUCAAUUGUUGCAAGAU	Cleavage	transcript 1428bp reference_sequence scaffold_663 (+ strand)	1
1	1) Nucleotide binding (MF)	miR6110	cca-novel-9-5p	cca-miR6110-5p	Ccrd_v1.0_003115	Pentatricopeptide repeat	3.0	14.99	1	24	1301	1325	AUCUUGUAA-CAUUUGAUGAUGUGG	CGGUAUCAUUAAGUGCUUACAAGAU	Translation	transcript 1662bp reference_sequence scaffold_955 (- strand)	1
1	1) Serine/threonine protein kinase, active site (INTERPRO)	miR6111	cca-novel-10-3p	cca-miR6111-3p	Ccrd_v1.0_000039	Transcription factor, SBP-box	3.0	19863	1	20	830	849	CAUGCAUGGUGAUAUAAAUA	UGUUUAUAUCGUCAUGUAUU	Cleavage	transcript 906bp reference_sequence scaffold_144 (+ strand)	1
1	1) Serine/threonine protein kinase, active site (INTERPRO)	miR6111	cca-novel-10-3p	cca-miR6111-3p	Ccrd_v1.0_005893	Membrane transporter, Tim44-related/Ribosomal protein L45	3.0	11253	1	20	708	727	CAUGCAUGGUGAUAUAAAUA	UAUCUAUAUCAUUAUGCAUC	Cleavage	transcript 1569bp reference_sequence scaffold_339 (+ strand)	1
1	1) Serine/threonine protein kinase, active site (INTERPRO)	miR6111	cca-novel-10-3p	cca-miR6111-3p	Ccrd_v1.0_025290	Armadillo-like helical	3.0	21996	1	20	4583	4602	CAUGCAUGGUGAUAUAAAUA	UACUUCUAUCACGAUGCAUG	Cleavage	transcript 7053bp reference_sequence scaffold_326 (+ strand)	1
1	1) Serine/threonine protein kinase, active site (INTERPRO)	miR6111	cca-novel-10-5p	cca-miR6111-5p	Ccrd_v1.0_020389	Concanavalin A-like lectin/glucanase, subgroup	2.0	15.81	1	22	487	508	UCUUUAUGUCACGAUGUAUGAC	GUCAUACAUCGUGACGUCAAGA	Cleavage	transcript 1704bp reference_sequence scaffold_207 (+ strand)	1
1	1) Serine/threonine protein kinase, active site (INTERPRO)	miR6111	cca-novel-10-5p	cca-miR6111-5p	Ccrd_v1.0_005320	Concanavalin A-like lectin/glucanase, subgroup	2.0	20856	1	22	763	784	UCUUUAUGUCACGAUGUAUGAC	GUCAUACACCGUGACGUGAAGA	Cleavage	transcript 2412bp reference_sequence scaffold_85 (+ strand)	1
1	1) Serine/threonine protein kinase, active site (INTERPRO)	miR6111	cca-novel-10-5p	cca-miR6111-5p	Ccrd_v1.0_024150	Mannose-binding lectin	2.0	22829	1	22	427	448	UCUUUAUGUCACGAUGUAUGAC	GUCCUACAUCGAGACAUAAAGA	Translation	transcript 1251bp reference_sequence scaffold_11692 (- strand)	1
1	1) Serine/threonine protein kinase, active site (INTERPRO)	miR6111	cca-novel-10-5p	cca-miR6111-5p	Ccrd_v1.0_024641	Protein kinase-like domain	3.0	15679	1	22	472	493	UCUUUAUGUCACGAUGUAUGAC	GUUAUACAUCGUGAUGUCAAGA	Cleavage	transcript 1323bp reference_sequence scaffold_1868 (- strand)	1
1	1) Serine/threonine protein kinase, active site (INTERPRO)	miR6111	cca-novel-10-5p	cca-miR6111-5p	Ccrd_v1.0_020176	Protein kinase-like domain	3.0	16879	1	22	157	178	UCUUUAUGUCACGAUGUAUGAC	GUUAUACAUCGUGAUGUCAAGA	Cleavage	transcript 1620bp reference_sequence scaffold_1557 (+ strand)	1
1	1) Serine/threonine protein kinase, active site (INTERPRO)	miR6111	cca-novel-10-5p	cca-miR6111-5p	Ccrd_v1.0_020097	Protein kinase-like domain	3.0	12.3	1	22	472	493	UCUUUAUGUCACGAUGUAUGAC	GUUAUACAUCGUGAUGUCAAGA	Cleavage	transcript 2061bp reference_sequence scaffold_303 (- strand)	1
1	1) Serine/threonine protein kinase, active site (INTERPRO)	miR6111	cca-novel-10-5p	cca-miR6111-5p	Ccrd_v1.0_021935	Protein kinase-like domain	2.5	18512	1	22	775	796	UCUUUAUGUCACGAUGUAUGAC	GUCAUACAUCGUAACAUCAAGA	Translation	transcript 3582bp reference_sequence scaffold_87 (+ strand)	1
1	1) Serine/threonine protein kinase, active site (INTERPRO)	miR6111	cca-novel-10-5p	cca-miR6111-5p	Ccrd_v1.0_026866	Protein kinase-like domain	2.5	21174	1	21	266	286	UCUUUAUGUCACGAUGUAUGA	UUGUGCAUCGUGACAUAAAGU	Cleavage	transcript 579bp reference_sequence scaffold_9611 (- strand)	1
1	1) Serine/threonine protein kinase, active site (INTERPRO)	miR6111	cca-novel-10-5p	cca-miR6111-5p	Ccrd_v1.0_016159	Protein kinase-like domain	3.0	16827	1	22	166	187	UCUUUAUGUCACGAUGUAUGAC	GUCAUCCAUCGUGAUAUCAAGA	Cleavage	transcript 732bp reference_sequence scaffold_6 (- strand)	1
1	1) Serine/threonine protein kinase, active site (INTERPRO)	miR6111	cca-novel-10-5p	cca-miR6111-5p	Ccrd_v1.0_016160	Protein kinase-like domain	3.0	18053	1	22	427	448	UCUUUAUGUCACGAUGUAUGAC	GUUCUACAUCGUGACAUCAAGA	Cleavage	transcript 1095bp reference_sequence scaffold_6 (- strand)	1
1	1) Serine/threonine protein kinase, active site (INTERPRO)	miR6111	cca-novel-10-5p	cca-miR6111-5p	Ccrd_v1.0_004517	Protein kinase-like domain	3.0	14281	1	22	478	499	UCUUUAUGUCACGAUGUAUGAC	GUUAUACAUCGGGAUGUGAAGA	Translation	transcript 2124bp reference_sequence scaffold_836 (+ strand)	1
1	1) Serine/threonine protein kinase, active site (INTERPRO)	miR6111	cca-novel-10-5p	cca-miR6111-5p	Ccrd_v1.0_001611	Aspartic peptidase	2.0	6174	1	21	321	341	UCUUUAUGUCACGAUGUAUGA	UCAUAAAUCGUCACAUAAAGA	Translation	transcript 1539bp reference_sequence scaffold_185 (+ strand)	1
1	1) Serine/threonine protein kinase, active site (INTERPRO)	miR6111	cca-novel-10-5p	cca-miR6111-5p	Ccrd_v1.0_011820	Mannose-binding lectin	3.0	21031	1	22	226	247	UCUUUAUGUCACGAUGUAUGAC	GUGUUGCAUCGUGAUAUAAAGA	Cleavage	transcript 1431bp reference_sequence scaffold_105 (- strand)	1
1	1) Serine/threonine protein kinase, active site (INTERPRO)	miR6111	cca-novel-10-5p	cca-miR6111-5p	Ccrd_v1.0_015073	Protein kinase-like domain	3.0	14001	1	21	326	346	UCUUUAUGUCACGAUGUAUGA	UUAUCCAUCGUGAUAUAAAGU	Cleavage	transcript 459bp reference_sequence scaffold_2786 (+ strand)	1
1	1) Serine/threonine protein kinase, active site (INTERPRO)	miR6111	cca-novel-10-5p	cca-miR6111-5p	Ccrd_v1.0_022012		3.0	13755	1	21	749	769	UCUUUAUGUCACGAUGUAUGA	UUAUCCAUCGUGAUAUAAAGU	Cleavage	transcript 960bp reference_sequence scaffold_222 (+ strand)	1
1	1) Serine/threonine protein kinase, active site (INTERPRO)	miR6111	cca-novel-10-5p	cca-miR6111-5p	Ccrd_v1.0_026482	Armadillo-like helical	3.0	14583	1	21	368	388	UCUUUAUGUCACGAUGUAUGA	UUAUUCAUCGUGACAUGAAGC	Cleavage	transcript 3717bp reference_sequence scaffold_739 (+ strand)	1
1	1) Serine/threonine protein kinase, active site (INTERPRO)	miR6111	cca-novel-10-5p	cca-miR6111-5p	Ccrd_v1.0_001076	Apple-like	3.0	15557	1	21	1925	1945	UCUUUAUGUCACGAUGUAUGA	UAAUACAUCGUGACCUAAAGG	Cleavage	transcript 2526bp reference_sequence scaffold_1523 (+ strand)	1
1	1) Serine/threonine protein kinase, active site (INTERPRO)	miR6111	cca-novel-10-5p	cca-miR6111-5p	Ccrd_v1.0_008196	Phloem protein 2-like	2.5	14208	1	21	1742	1762	UCUUUAUGUCACGAUGUAUGA	UAAUACAUCGCGAUAUAAAGA	Translation	transcript 4422bp reference_sequence scaffold_187 (- strand)	1
1	1) Serine/threonine protein kinase, active site (INTERPRO)	miR6111	cca-novel-10-5p	cca-miR6111-5p	Ccrd_v1.0_010185	Mannose-binding lectin	3.0	24724	1	22	427	448	UCUUUAUGUCACGAUGUAUGAC	GUCCUACACCGAGACAUAAAGA	Translation	transcript 1839bp reference_sequence scaffold_1442 (+ strand)	1
1	1) Serine/threonine protein kinase, active site (INTERPRO)	miR6111	cca-novel-10-5p	cca-miR6111-5p	Ccrd_v1.0_013978		3.0	12494	1	20	278	297	UCUUUAUGUCACGAUGUAUG	CAUACACCGUGAUAUCAAGA	Cleavage	transcript 315bp reference_sequence scaffold_310 (+ strand)	1
1	1) Serine/threonine protein kinase, active site (INTERPRO)	miR6111	cca-novel-10-5p	cca-miR6111-5p	Ccrd_v1.0_010177	Mannose-binding lectin	3.0	19962	1	21	446	466	UCUUUAUGUCACGAUGUAUGA	UCCUACACCGGGACAUAAAGA	Translation	transcript 1851bp reference_sequence scaffold_2788 (- strand)	1
0	-	miR6112	cca-novel-11	cca-miR6112	Ccrd_v1.0_020387	Protein of unknown function DUF674	3.0	15161	1	24	391	414	GAAGUUUCAAGUGUAAAAAAGUGG	CCAUUUUUUAGCACUUGUAACUUC	Cleavage	transcript 1359bp reference_sequence scaffold_996 (- strand)	1
0	-	miR6112	cca-novel-11	cca-miR6112	Ccrd_v1.0_025817	Leucine-rich repeat	2.5	22588	1	22	156	177	GAAGUUUCAAGUGUAAAAAAGU	AUUCUUUUCCACUUGGAACUUC	Cleavage	transcript 1272bp reference_sequence scaffold_495 (- strand)	1
0	-	miR6112	cca-novel-11	cca-miR6112	Ccrd_v1.0_025940	Domain of unknown function DUF1336	3.0	12.91	1	22	1733	1754	GAAGUUUCAAGUGUAAAAAAGU	ACUGGUUUAAACUUGAAACUUC	Cleavage	transcript 2277bp reference_sequence scaffold_541 (+ strand)	1
0	-	miR6113	Cca-novel-12	cca-miR6113	Ccrd_v1.0_017473		0.0	15873	1	22	123	144	UCUGAAACUCAAGAACACGUUG	CGACGUGUUCUUGAGUUUCAGA	Cleavage	transcript 1131bp reference_sequence scaffold_173 (- strand)	1
0	-	miR6113	Cca-novel-12	cca-miR6113	Ccrd_v1.0_000277	Aminoacyl-tRNA synthetase, class 1a, anticodon-binding	2.5	19652	1	21	11	31	UCUGAAACUCAAGAACACGUU	GACGUGAGUUUGAGUUUCAGA	Cleavage	transcript 1620bp reference_sequence scaffold_15 (+ strand)	1
0	-	miR6113	Cca-novel-12	cca-miR6113	Ccrd_v1.0_000640	CAAX prenyl protease 1	3.0	19979	1	20	960	979	UCUGAAACUCAAGAACACGU	CCGUGCUUUUGAGUUUCAGG	Cleavage	transcript 1161bp reference_sequence scaffold_89 (+ strand)	1
3	1) Metal ion binding (MF); 2); extracellular region (CC) 3) ATP binding (MF)	miR6114	cca-novel-13-3p	cca-miR6114-3p	Ccrd_v1.0_021799	Heavy metal-associated domain, HMA	1.5	22145	1	21	596	616	UCACGUCCAUUGUCCCUUUCA	UGAAAGGGACAAUGAACGUGA	Cleavage	transcript 1065bp reference_sequence scaffold_8 (+ strand)	1
3	1) Metal ion binding (MF); 2); extracellular region (CC) 3) ATP binding (MF)	miR6114	cca-novel-13-3p	cca-miR6114-3p	Ccrd_v1.0_012118	Heavy metal-associated domain, HMA	2.0	17.19	1	21	518	538	UCACGUCCAUUGUCCCUUUCA	UGAAAGGGACAAUGAAUGUGA	Cleavage	transcript 1059bp reference_sequence scaffold_349 (- strand)	1
3	1) Metal ion binding (MF); 2); extracellular region (CC) 3) ATP binding (MF)	miR6114	cca-novel-13-3p	cca-miR6114-3p	Ccrd_v1.0_022167	DNA/RNA-binding protein Alba-like	3.0	9445	1	21	366	386	UCACGUCCAUUGUCCCUUUCA	UGGAUGGGACGAUGGGCGUGG	Cleavage	transcript 636bp reference_sequence scaffold_139 (- strand)	1
3	1) Metal ion binding (MF); 2); extracellular region (CC) 3) ATP binding (MF)	miR6114	cca-novel-13-3p	cca-miR6114-3p	Ccrd_v1.0_022380	Vacuolar import/degradation protein Vid24	3.0	22.2	1	20	1026	1045	UCACGUCCAUUGUCCCUUUC	AAAAGGGGUGGUGGACGUGA	Cleavage	transcript 1221bp reference_sequence scaffold_3796 (+ strand)	1
3	1) Metal ion binding (MF); 2); extracellular region (CC) 3) ATP binding (MF)	miR6114	cca-novel-13-3p	cca-miR6114-3p	Ccrd_v1.0_021428	AAA+ ATPase domain	3.0	16.81	1	20	1338	1357	UCACGUCCAUUGUCCCUUUC	GAAAGGGGCAGUGGAUGUAA	Cleavage	transcript 2508bp reference_sequence scaffold_136 (- strand)	1
3	1) Metal ion binding (MF); 2); extracellular region (CC) 3) ATP binding (MF)	miR6114	cca-novel-13-3p	cca-miR6114-3p	Ccrd_v1.0_020513	Glycoside hydrolase, catalytic domain	2.5	16664	1	20	1038	1057	UCACGUCCAUUGUCCCUUUC	GAAGGGGACUGUGGAUGUGA	Translation	transcript 1353bp reference_sequence scaffold_102 (- strand)	1
3	1) Metal ion binding (MF); 2); extracellular region (CC) 3) ATP binding (MF)	miR6114	cca-novel-13-3p	cca-miR6114-3p	Ccrd_v1.0_006871	Essential protein Yae1, N-terminal	3.0	16.22	1	21	969	989	UCACGUCCAUUGUCCCUUUCA	UGGAAAAGACGAUGGACGUGA	Cleavage	transcript 1290bp reference_sequence scaffold_1702 (- strand)	1
3	1) Metal ion binding (MF); 2); extracellular region (CC) 3) ATP binding (MF)	miR6114	cca-novel-13-3p	cca-miR6114-3p	Ccrd_v1.0_002826	Pheophorbide a oxygenase	3.0	15078	1	20	282	301	UCACGUCCAUUGUCCCUUUC	GAAAGGGAGAGUUGACGUGG	Cleavage	transcript 1680bp reference_sequence scaffold_86 (+ strand)	1
3	1) Metal ion binding (MF); 2); extracellular region (CC) 3) ATP binding (MF)	miR6114	cca-novel-13-5p	cca-miR6114-5p	Ccrd_v1.0_021957	C2 calcium-dependent membrane targeting	3.0	21188	1	21	2157	2177	UGAAAGGAAUCAUGAACGUGA	UUAUGUUCACGAUUCUUUUCG	Cleavage	transcript 2415bp reference_sequence scaffold_87 (+ strand)	1
3	1) Metal ion binding (MF); 2); extracellular region (CC) 3) ATP binding (MF)	miR6114	cca-novel-13-5p	cca-miR6114-5p	Ccrd_v1.0_007572	TB2/DP1/HVA22-related protein	3.0	13149	1	20	235	254	UGAAAGGAAUCAUGAACGUG	UAUGUUUAUGAUUCCUUUUU	Cleavage	transcript 540bp reference_sequence scaffold_34 (+ strand)	1
3	1) Metal ion binding (MF); 2); extracellular region (CC) 3) ATP binding (MF)	miR6114	cca-novel-13-5p	cca-miR6114-5p	Ccrd_v1.0_003788	TRAM/LAG1/CLN8 homology domain	2.5	20891	1	20	498	517	UGAAAGGAAUCAUGAACGUG	CAUCUUCAUGGUUCUUUUCA	Cleavage	transcript 831bp reference_sequence scaffold_2330 (- strand)	1
3	1) Metal ion binding (MF); 2); extracellular region (CC) 3) ATP binding (MF)	miR6114	cca-novel-13-5p	cca-miR6114-5p	Ccrd_v1.0_017933	TRAM/LAG1/CLN8 homology domain	3.0	19823	1	20	378	397	UGAAAGGAAUCAUGAACGUG	CAUCUUUAUGGUUCUUUUCA	Cleavage	transcript 717bp reference_sequence scaffold_440 (- strand)	1
3	1) Metal ion binding (MF); 2); extracellular region (CC) 3) ATP binding (MF)	miR6114	cca-novel-13-5p	cca-miR6114-5p	Ccrd_v1.0_015147	Concanavalin A-like lectin/glucanase, subgroup	3.0	15988	1	20	2517	2536	UGAAAGGAAUCAUGAACGUG	CACGUUCGGGCUUCUUUUCA	Translation	transcript 3384bp reference_sequence scaffold_4283 (- strand)	1
3	1) Metal ion binding (MF); 2); extracellular region (CC) 3) ATP binding (MF)	miR6114	cca-novel-13-5p	cca-miR6114-5p	Ccrd_v1.0_000693	FAS1 domain	3.0	11612	1	20	1082	1101	UGAAAGGAAUCAUGAACGUG	CACCUUCACCAUUCCUUUCA	Translation	transcript 1278bp reference_sequence scaffold_646 (+ strand)	1
3	1) Metal ion binding (MF); 2); extracellular region (CC) 3) ATP binding (MF)	miR6114	cca-novel-13-5p	cca-miR6114-5p	Ccrd_v1.0_017141		3.0	14279	1	19	436	455	UGAAAGGAAUC-AUGAACGU	ACGUUCAUCGGUUCUUUUCA	Cleavage	transcript 3219bp reference_sequence scaffold_2758 (+ strand)	1
0	-	miR6115	Cca-novel-18	cca-miR6115	Ccrd_v1.0_007482	AAA+ ATPase domain	2.0	17.0	1	24	45	68	UCUGGACGGUAUGCACAUGUGCAU	AUCUACAUGUGCACAUCGUCUAGA	Translation	transcript 2583bp reference_sequence scaffold_24 (- strand)	1
0	-	miR6115	Cca-novel-18	cca-miR6115	Ccrd_v1.0_019850	Major facilitator superfamily	2.5	16391	1	23	497	519	UCUGGACGGUAUGCACAUGUGCA	UUUACAUGUGCAUACCGACUGGA	Cleavage	transcript 1473bp reference_sequence scaffold_624 (+ strand)	1
0	-	miR6116	cca-novel-20-3p	cca-miR6116-3p	Ccrd_v1.0_009352	Protein kinase-like domain	3.0	15583	1	21	316	337	UCAUUUGAUC-ACAAGCAUGAG	CUCAUGCUUGCAGAUCAAAUGA	Translation	transcript 1353bp reference_sequence scaffold_19 (- strand)	1
0	-	miR6116	cca-novel-20-3p	cca-miR6116-3p	Ccrd_v1.0_007877	Homeobox KN domain	3.0	17904	1	20	867	886	UCAUUUGAUCACAAGCAUGA	GCAUUAUUGUGAUCAAAUGA	Cleavage	transcript 1905bp reference_sequence scaffold_395 (+ strand)	1
0	-	miR6116	cca-novel-20-3p	cca-miR6116-3p	Ccrd_v1.0_017133	Mitochondrial inner membrane translocase subunit Tim17/Tim22/Tim23/peroxisomal protein PMP24	3.0	16454	1	20	674	693	UCAUUUGAUCACAAGCAUGA	UCAUGUAUGUAGUCAAAUGA	Translation	transcript 693bp reference_sequence scaffold_2251 (- strand)	1
0	-	miR6116	cca-novel-20-3p	cca-miR6116-3p	Ccrd_v1.0_002546	Homeobox KN domain	3.0	17711	1	20	828	847	UCAUUUGAUCACAAGCAUGA	UCAUUACUGUGAUCAAAUGA	Cleavage	transcript 1839bp reference_sequence scaffold_32 (+ strand)	1
0	-	miR6116	cca-novel-20-3p	cca-miR6116-3p	Ccrd_v1.0_007133	Cytochrome P450	3.0	20193	1	20	28	46	UCAUUUGAUCACAAGCAUGA	UCAUGCUUGUGG-CAAGUGA	Cleavage	transcript 4260bp reference_sequence scaffold_62 (- strand)	1
0	-	miR6116	cca-novel-20-5p	cca-miR6116-5p	Ccrd_v1.0_015651	Protein kinase-like domain	3.0	16028	1	20	921	940	CAUGCUUGUGAUCAAAUGAU	CUCAUUUGACCACAAGCAUA	Translation	transcript 1626bp reference_sequence scaffold_35 (- strand)	1
0	-	miR6116	cca-novel-20-5p	cca-miR6116-5p	Ccrd_v1.0_010414	Pentatricopeptide repeat	3.0	23023	1	21	1264	1284	CAUGCUUGUGAUCAAAUGAUG	CAUCUUUUGAUCAAAGGUAUG	Cleavage	transcript 1914bp reference_sequence scaffold_2077 (- strand)	1
0	-	miR6116	cca-novel-20-5p	cca-miR6116-5p	Ccrd_v1.0_002196		3.0	11.74	1	20	3273	3292	CAUGCUUGUGAUCAAAUGAU	AUCAUUUGAUCAGAAGUUUG	Cleavage	transcript 4602bp reference_sequence scaffold_58 (- strand)	1
0	-	miR6117	cca-novel-21	cca-miR6117	Ccrd_v1.0_014919		2.0	12136	1	20	303	322	GGUUAGGUUGAUCGGGUUGA	CCAACCCAAUCAACCUAACC	Cleavage	transcript 1566bp reference_sequence scaffold_1743 (- strand)	1
0	-	miR6117	cca-novel-21	cca-miR6117	Ccrd_v1.0_018629		3.0	2372	1	22	90	111	GGUUAGGUUGAUCGGGUUGAAG	UUUCUACCUGAUUACCCUAACC	Cleavage	transcript 954bp reference_sequence scaffold_162 (- strand)	1
0	-	miR6117	cca-novel-21	cca-miR6117	Ccrd_v1.0_011173	Bacterial transferase hexapeptide repeat	2.5	8651	1	20	165	184	GGUUAGGUUGAUCGGGUUGA	UCGACCCGAUUACCCUGACC	Cleavage	transcript 1074bp reference_sequence scaffold_29 (- strand)	1
3	1) ATP binding (MF); 2) Leucine rich repeat, protein serine/threonine kinase activity (MF); 3) Metal ion binding	miR6118	cca-novel-22-3p	cca-miR6118-3p	Ccrd_v1.0_025997		1.5	16296	1	22	104	125	UUCCGAGGCCACCCAUUCCAAC	GUUGGAAUCGGUGGUCUCGGAA	Cleavage	transcript 609bp reference_sequence scaffold_555 (+ strand)	1
3	1) ATP binding (MF); 2) Leucine rich repeat, protein serine/threonine kinase activity (MF); 3) Metal ion binding	miR6118	cca-novel-22-3p	cca-miR6118-3p	Ccrd_v1.0_025307		1.5	12707	1	22	652	673	UUCCGAGGCCACCCAUUCCAAC	GUUGGAAUCGGUGGUCUCGGAA	Cleavage	transcript 873bp reference_sequence scaffold_3332 (- strand)	1
3	1) ATP binding (MF); 2) Leucine rich repeat, protein serine/threonine kinase activity (MF); 3) Metal ion binding	miR6118	cca-novel-22-3p	cca-miR6118-3p	Ccrd_v1.0_005934		2.0	13464	1	22	70	91	UUCCGAGGCCACCCAUUCCAAC	GUUGGAAUUGGUGGACUCGGAA	Cleavage	transcript 243bp reference_sequence scaffold_277 (+ strand)	1
3	1) ATP binding (MF); 2) Leucine rich repeat, protein serine/threonine kinase activity (MF); 3) Metal ion binding	miR6118	cca-novel-22-3p	cca-miR6118-3p	Ccrd_v1.0_013786		2.0	20144	1	22	82	103	UUCCGAGGCCACCCAUUCCAAC	GUUGGAAUCGGUGGACUCGGAA	Cleavage	transcript 705bp reference_sequence scaffold_1160 (+ strand)	1
3	1) ATP binding (MF); 2) Leucine rich repeat, protein serine/threonine kinase activity (MF); 3) Metal ion binding	miR6118	cca-novel-22-3p	cca-miR6118-3p	Ccrd_v1.0_002309	Disease resistance protein	2.5	24046	1	22	568	589	UUCCGAGGCCACCCAUUCCAAC	GUUGGGAUGGGAGGCCUUGGGA	Translation	transcript 2733bp reference_sequence scaffold_11 (+ strand)	1
3	1) ATP binding (MF); 2) Leucine rich repeat, protein serine/threonine kinase activity (MF); 3) Metal ion binding	miR6118	cca-novel-22-3p	cca-miR6118-3p	Ccrd_v1.0_013865	Uncharacterised protein family UPF0497, trans-membrane plant	1.5	15278	1	22	92	113	UUCCGAGGCCACCCAUUCCAAC	GCUGGAAUUGGUGGUCUCGGAA	Cleavage	transcript 336bp reference_sequence scaffold_216 (+ strand)	1
3	1) ATP binding (MF); 2) Leucine rich repeat, protein serine/threonine kinase activity (MF); 3) Metal ion binding	miR6118	cca-novel-22-3p	cca-miR6118-3p	Ccrd_v1.0_023278	Concanavalin A-like lectin/glucanase, subgroup	2.5	18463	1	21	2366	2386	UUCCGAGGCCACCCAUUCCAA	UUGGGAGGGGUGGUUUCGGAA	Cleavage	transcript 3204bp reference_sequence scaffold_215 (+ strand)	1
3	1) ATP binding (MF); 2) Leucine rich repeat, protein serine/threonine kinase activity (MF); 3) Metal ion binding	miR6118	cca-novel-22-3p	cca-miR6118-3p	Ccrd_v1.0_014696	Concanavalin A-like lectin/glucanase, subgroup	3.0	23424	1	21	1301	1321	UUCCGAGGCCACCCAUUCCAA	UUGGAAUCGGUGGUUUUGGGA	Cleavage	transcript 2271bp reference_sequence scaffold_915 (- strand)	1
3	1) ATP binding (MF); 2) Leucine rich repeat, protein serine/threonine kinase activity (MF); 3) Metal ion binding	miR6118	cca-novel-22-3p	cca-miR6118-3p	Ccrd_v1.0_017395	Disease resistance protein	3.0	19262	1	22	577	598	UUCCGAGGCCACCCAUUCCAAC	GUUGGUAUGGGGGGACUCGGAA	Translation	transcript 2658bp reference_sequence scaffold_476 (+ strand)	1
3	1) ATP binding (MF); 2) Leucine rich repeat, protein serine/threonine kinase activity (MF); 3) Metal ion binding	miR6118	cca-novel-22-3p	cca-miR6118-3p	Ccrd_v1.0_016161	Protein kinase-like domain	3.0	18.18	1	21	89	109	UUCCGAGGCCACCCAUUCCAA	UUGGAAAGGGUGGAUUUGGAA	Cleavage	transcript 909bp reference_sequence scaffold_6 (- strand)	1
3	1) ATP binding (MF); 2) Leucine rich repeat, protein serine/threonine kinase activity (MF); 3) Metal ion binding	miR6118	cca-novel-22-3p	cca-miR6118-3p	Ccrd_v1.0_006014	Phloem protein 2-like	3.0	22528	1	21	431	451	UUCCGAGGCCACCCAUUCCAA	UCGGAAAGGGUGGCUUCGGGA	Cleavage	transcript 4038bp reference_sequence scaffold_195 (+ strand)	1
3	1) ATP binding (MF); 2) Leucine rich repeat, protein serine/threonine kinase activity (MF); 3) Metal ion binding	miR6118	cca-novel-22-3p	cca-miR6118-3p	Ccrd_v1.0_012202	[2Fe-2S]-binding	3.0	22327	1	20	3335	3354	UUCCGAGGCCACCCAUUCCA	UUGGAUGGGUGGCUUUGGAG	Cleavage	transcript 3693bp reference_sequence scaffold_90 (+ strand)	1
3	1) ATP binding (MF); 2) Leucine rich repeat, protein serine/threonine kinase activity (MF); 3) Metal ion binding	miR6118	cca-novel-22-3p	cca-miR6118-3p	Ccrd_v1.0_026653	Inosine/uridine-preferring nucleoside hydrolase	3.0	23623	1	20	204	223	UUCCGAGGCCACCCAUUCCA	UGGAGUGGAUGGACUUGGAA	Cleavage	transcript 1077bp reference_sequence scaffold_846 (- strand)	1
3	1) ATP binding (MF); 2) Leucine rich repeat, protein serine/threonine kinase activity (MF); 3) Metal ion binding	miR6118	cca-novel-22-5p	cca-miR6118-5p	Ccrd_v1.0_015882	GYF	3.0	12424	1	22	2502	2523	UGGAAUUGGGUGCUUCGGAAGA	UCUUCUGAAGCAUCAAAUUUUA	Cleavage	transcript 2967bp reference_sequence scaffold_12 (+ strand)	1
3	1) ATP binding (MF); 2) Leucine rich repeat, protein serine/threonine kinase activity (MF); 3) Metal ion binding	miR6118	cca-novel-22-5p	cca-miR6118-5p	Ccrd_v1.0_005411	SAP domain	2.5	6736	1	20	1007	1026	UGGAAUUGGGUGCUUCGGAA	UUCCGAAUCACCCAAUUUCU	Cleavage	transcript 1161bp reference_sequence scaffold_33 (+ strand)	1
3	1) ATP binding (MF); 2) Leucine rich repeat, protein serine/threonine kinase activity (MF); 3) Metal ion binding	miR6118	cca-novel-22-5p	cca-miR6118-5p	Ccrd_v1.0_011084	AAA+ ATPase domain	3.0	13849	1	20	501	520	UGGAAUUGGGUGCUUCGGAA	AUUUGAAGCAUCCAAUUCUA	Cleavage	transcript 1932bp reference_sequence scaffold_279 (- strand)	1
3	1) ATP binding (MF); 2) Leucine rich repeat, protein serine/threonine kinase activity (MF); 3) Metal ion binding	miR6118	cca-novel-22-5p	cca-miR6118-5p	Ccrd_v1.0_026048	ELK	2.5	8896	1	20	273	292	UGGAAUUGGGUGCUUCGGAA	UUCCGACUCAUCCAAUUCCA	Cleavage	transcript 1482bp reference_sequence scaffold_571 (- strand)	1
3	1) ATP binding (MF); 2) Leucine rich repeat, protein serine/threonine kinase activity (MF); 3) Metal ion binding	miR6118	cca-novel-22-5p	cca-miR6118-5p	Ccrd_v1.0_020626	Calcium-binding EF-hand	3.0	17838	1	20	1206	1225	UGGAAUUGGGUGCUUCGGAA	UUUAGAAGCACUUGAUUCCA	Cleavage	transcript 1638bp reference_sequence scaffold_728 (+ strand)	1
3	1) ATP binding (MF); 2) Leucine rich repeat, protein serine/threonine kinase activity (MF); 3) Metal ion binding	miR6118	cca-novel-22-5p	cca-miR6118-5p	Ccrd_v1.0_000665	APOBEC/CMP deaminase, zinc-binding	3.0	7809	1	20	759	778	UGGAAUUGGGUGCUUCGGAA	AUCCAAAGAACCCAAUUCCA	Cleavage	transcript 1137bp reference_sequence scaffold_1343 (- strand)	1
3	1) ATP binding (MF); 2) Leucine rich repeat, protein serine/threonine kinase activity (MF); 3) Metal ion binding	miR6118	cca-novel-22-5p	cca-miR6118-5p	Ccrd_v1.0_008270	No apical meristem (NAM) protein	3.0	16674	1	21	829	849	UGGAAUUGGGUGCUUCGGAAG	UUUCCGAAGCCAACAAUUCCA	Translation	transcript 1038bp reference_sequence scaffold_1427 (- strand)	1

## Sheet: supplementary file S3b
GO_acc	term_type	Term	query item	query total	ref item	ref total	pvalue	FDR
GO:0044455	C	mitochondrial membrane part	14	202	39	15056	1.1e-16	1.5e-14
GO:0005742	C	mitochondrial outer membrane translocase complex	8	202	8	15056	1.2e-15	8.7e-14
GO:0031966	C	mitochondrial membrane	14	202	64	15056	2.5e-13	1.1e-11
GO:0005740	C	mitochondrial envelope	14	202	67	15056	4.8e-13	1.7e-11
GO:0043231	C	intracellular membrane-bounded organelle	51	202	1086	15056	1e-12	2.9e-11
GO:0043227	C	membrane-bounded organelle	51	202	1098	15056	1.5e-12	3.6e-11
GO:0044429	C	mitochondrial part	14	202	74	15056	2.1e-12	4.1e-11
GO:0005739	C	mitochondrion	14	202	80	15056	6.3e-12	1.1e-10
GO:0019867	C	outer membrane	9	202	22	15056	7.4e-12	1.1e-10
GO:0031968	C	organelle outer membrane	8	202	18	15056	4.8e-11	6.1e-10
GO:0005741	C	mitochondrial outer membrane	8	202	18	15056	4.8e-11	6.1e-10
GO:0031967	C	organelle envelope	14	202	95	15056	6.9e-11	8.1e-10
GO:0031975	C	envelope	15	202	124	15056	2.6e-10	2.8e-09
GO:0005744	C	mitochondrial inner membrane presequence translocase complex	6	202	9	15056	5.2e-10	5.2e-09
GO:0005634	C	nucleus	35	202	750	15056	2.1e-09	2e-08
GO:0031090	C	organelle membrane	14	202	195	15056	7.3e-07	6.4e-06
GO:0043229	C	intracellular organelle	52	202	1722	15056	8.7e-07	6.8e-06
GO:0043226	C	organelle	52	202	1722	15056	8.7e-07	6.8e-06
GO:0005743	C	mitochondrial inner membrane	6	202	43	15056	2.5e-05	0.00019
GO:0019866	C	organelle inner membrane	6	202	44	15056	2.9e-05	0.0002
GO:0044424	C	intracellular part	57	202	2310	15056	7.3e-05	0.00048
GO:0005622	C	intracellular	61	202	2669	15056	0.00029	0.0019
GO:0044425	C	membrane part	27	202	1043	15056	0.0019	11
GO:0044464	C	cell part	82	202	4227	15056	0.0034	19
GO:0005623	C	cell	82	202	4227	15056	0.0034	19
GO:0005737	C	cytoplasm	26	202	1124	15056	0.0087	47
GO:0032991	C	macromolecular complex	19	202	1314	15056	0.41	1
GO:0016021	C	integral to membrane	11	202	754	15056	0.44	1
GO:0031224	C	intrinsic to membrane	11	202	768	15056	0.46	1
GO:0044422	C	organelle part	17	202	686	15056	16	78
GO:0044446	C	intracellular organelle part	17	202	686	15056	16	78
GO:0043234	C	protein complex	19	202	804	15056	17	84
GO:0016020	C	membrane	36	202	1967	15056	55	0.26
GO:0044444	C	cytoplasmic part	17	202	870	15056	92	0.41
GO:0008565	F	protein transporter activity	9	202	48	15056	1.8e-08	3.2e-06
GO:0032559	F	adenyl ribonucleotide binding	58	202	1921	15056	2.7e-07	1.9e-05
GO:0004674	F	protein serine/threonine kinase activity	27	202	618	15056	3.8e-07	1.9e-05
GO:0005524	F	ATP binding	56	202	1860	15056	4.3e-07	1.9e-05
GO:0030554	F	adenyl nucleotide binding	59	202	2054	15056	9.6e-07	2.9e-05
GO:0001883	F	purine nucleoside binding	59	202	2054	15056	9.6e-07	2.9e-05
GO:0001882	F	nucleoside binding	59	202	2072	15056	1.2e-06	3.2e-05
GO:0032555	F	purine ribonucleotide binding	59	202	2145	15056	3.3e-06	6.7e-05
GO:0032553	F	ribonucleotide binding	59	202	2145	15056	3.3e-06	6.7e-05
GO:0017076	F	purine nucleotide binding	60	202	2284	15056	1e-05	0.00018
GO:0004672	F	protein kinase activity	32	202	1004	15056	2.5e-05	0.00041
GO:0016773	F	phosphotransferase activity, alcohol group as acceptor	33	202	1150	15056	0.00013	0.0019
GO:0016817	F	hydrolase activity, acting on acid anhydrides	25	202	795	15056	0.00019	0.0025
GO:0016301	F	kinase activity	33	202	1175	15056	0.00019	0.0025
GO:0016818	F	hydrolase activity, acting on acid anhydrides, in phosphorus-containing anhydrides	23	202	775	15056	0.00069	0.0079
GO:0003677	F	DNA binding	36	202	1427	15056	0.00069	0.0079
GO:0016772	F	transferase activity, transferring phosphorus-containing groups	36	202	1434	15056	0.00075	8
GO:0000166	F	nucleotide binding	62	202	2991	15056	0.0022	23
GO:0022892	F	substrate-specific transporter activity	14	202	494	15056	0.0093	89
GO:0030528	F	transcription regulator activity	12	202	554	15056	0.08	0.56
GO:0022857	F	transmembrane transporter activity	11	202	564	15056	0.15	0.97
GO:0017111	F	nucleoside-triphosphatase activity	13	202	736	15056	0.2	1
GO:0005488	F	binding	140	202	9555	15056	0.23	1
GO:0016462	F	pyrophosphatase activity	13	202	756	15056	0.23	1
GO:0005515	F	protein binding	53	202	3512	15056	0.24	1
GO:0016787	F	hydrolase activity	35	202	2277	15056	0.25	1
GO:0022891	F	substrate-specific transmembrane transporter activity	7	202	440	15056	0.38	1
GO:0015075	F	ion transmembrane transporter activity	5	202	373	15056	0.56	1
GO:0003824	F	catalytic activity	88	202	7016	15056	0.72	1
GO:0008270	F	zinc ion binding	7	202	1117	15056	0.99	1
GO:0043169	F	cation binding	16	202	2301	15056	1	1
GO:0016491	F	oxidoreductase activity	8	202	1443	15056	1	1
GO:0043167	F	ion binding	16	202	2302	15056	1	1
GO:0046872	F	metal ion binding	16	202	2294	15056	1	1
GO:0046914	F	transition metal ion binding	10	202	1753	15056	1	1
GO:0005215	F	transporter activity	19	202	770	15056	12	0.11
GO:0015399	F	primary active transmembrane transporter activity	5	202	147	15056	51	0.42
GO:0015405	F	P-P-bond-hydrolysis-driven transmembrane transporter activity	5	202	147	15056	51	0.42
GO:0016740	F	transferase activity	43	202	2415	15056	57	0.45
GO:0022804	F	active transmembrane transporter activity	7	202	265	15056	71	0.54
GO:0003700	F	transcription factor activity	11	202	497	15056	81	0.56
GO:0003676	F	nucleic acid binding	40	202	2336	15056	95	0.64
GO:0017038	P	protein import	18	202	32	15056	1.7e-25	7.2e-23
GO:0033365	P	protein localization in organelle	18	202	40	15056	3.7e-23	7.7e-21
GO:0006605	P	protein targeting	18	202	47	15056	1.4e-21	1.9e-19
GO:0070585	P	protein localization in mitochondrion	12	202	15	15056	2.2e-20	1.8e-18
GO:0006626	P	protein targeting to mitochondrion	12	202	15	15056	2.2e-20	1.8e-18
GO:0007005	P	mitochondrion organization	12	202	16	15056	8.5e-20	5.9e-18
GO:0006839	P	mitochondrial transport	12	202	18	15056	8.5e-19	5e-17
GO:0007006	P	mitochondrial membrane organization	7	202	7	15056	9e-14	4.6e-12
GO:0045040	P	protein import into mitochondrial outer membrane	6	202	6	15056	6.5e-12	2.7e-10
GO:0007008	P	outer mitochondrial membrane organization	6	202	6	15056	6.5e-12	2.7e-10
GO:0006886	P	intracellular protein transport	21	202	239	15056	4.6e-11	1.7e-09
GO:0070727	P	cellular macromolecule localization	21	202	243	15056	6.2e-11	2e-09
GO:0034613	P	cellular protein localization	21	202	243	15056	6.2e-11	2e-09
GO:0030150	P	protein import into mitochondrial matrix	5	202	5	15056	4.7e-10	1.4e-08
GO:0046907	P	intracellular transport	21	202	281	15056	8.8e-10	2.2e-08
GO:0045184	P	establishment of protein localization	22	202	309	15056	9e-10	2.2e-08
GO:0015031	P	protein transport	22	202	309	15056	9e-10	2.2e-08
GO:0008104	P	protein localization	22	202	322	15056	1.9e-09	4.4e-08
GO:0034504	P	protein localization in nucleus	6	202	11	15056	2.8e-09	5.6e-08
GO:0006606	P	protein import into nucleus	6	202	11	15056	2.8e-09	5.6e-08
GO:0051170	P	nuclear import	6	202	11	15056	2.8e-09	5.6e-08
GO:0006612	P	protein targeting to membrane	7	202	20	15056	5.9e-09	1.1e-07
GO:0051649	P	establishment of localization in cell	21	202	314	15056	6.2e-09	1.1e-07
GO:0051641	P	cellular localization	21	202	327	15056	1.2e-08	2.2e-07
GO:0065002	P	intracellular protein transmembrane transport	5	202	8	15056	2.5e-08	4.2e-07
GO:0033036	P	macromolecule localization	22	202	373	15056	2.6e-08	4.2e-07
GO:0061024	P	membrane organization	7	202	39	15056	9.3e-07	1.4e-05
GO:0016044	P	cellular membrane organization	7	202	39	15056	9.3e-07	1.4e-05
GO:0006355	P	regulation of transcription, DNA-dependent	32	202	856	15056	1.1e-06	1.6e-05
GO:0045449	P	regulation of transcription	32	202	858	15056	1.2e-06	1.6e-05
GO:0051252	P	regulation of RNA metabolic process	32	202	858	15056	1.2e-06	1.6e-05
GO:0010556	P	regulation of macromolecule biosynthetic process	32	202	867	15056	1.4e-06	1.7e-05
GO:0019219	P	regulation of nucleobase, nucleoside, nucleotide and nucleic acid metabolic process	32	202	865	15056	1.4e-06	1.7e-05
GO:0051171	P	regulation of nitrogen compound metabolic process	32	202	866	15056	1.4e-06	1.7e-05
GO:0031326	P	regulation of cellular biosynthetic process	32	202	868	15056	1.5e-06	1.7e-05
GO:0009889	P	regulation of biosynthetic process	32	202	868	15056	1.5e-06	1.7e-05
GO:0031323	P	regulation of cellular metabolic process	33	202	917	15056	1.7e-06	1.8e-05
GO:0080090	P	regulation of primary metabolic process	32	202	875	15056	1.7e-06	1.8e-05
GO:0010468	P	regulation of gene expression	32	202	875	15056	1.7e-06	1.8e-05
GO:0060255	P	regulation of macromolecule metabolic process	32	202	887	15056	2.3e-06	2.4e-05
GO:0019222	P	regulation of metabolic process	33	202	934	15056	2.5e-06	2.5e-05
GO:0006350	P	transcription	33	202	983	15056	7e-06	6.7e-05
GO:0006351	P	transcription, DNA-dependent	33	202	983	15056	7e-06	6.7e-05
GO:0032774	P	RNA biosynthetic process	33	202	984	15056	7.1e-06	6.7e-05
GO:0006468	P	protein amino acid phosphorylation	32	202	981	15056	1.6e-05	0.00015
GO:0016070	P	RNA metabolic process	36	202	1241	15056	5.7e-05	0.00052
GO:0006810	P	transport	39	202	1390	15056	6.1e-05	0.00053
GO:0051234	P	establishment of localization	39	202	1390	15056	6.1e-05	0.00053
GO:0006996	P	organelle organization	13	202	254	15056	6.3e-05	0.00054
GO:0051179	P	localization	39	202	1403	15056	7.3e-05	0.00061
